# Supplementary material for: Effects of Size and Porosity on the Hydrophobicity of Hierarchical Nanoparticles
Source: Nano Lett. 2025 Feb 17;25(8):3351–6. doi: 10.1021/acs.nanolett.5c00058 (PMC11869358; doi:10.1021/acs.nanolett.5c00058)
Supplement: Supplementary file 2 — nl5c00058_si_002.zip [file nl5c00058_si_002.zip]

Archive with 3 entries (3 files):
- CONFIG
- CONTROL
- FIELD
