# Supplementary material for: Effects of Size and Porosity on the Hydrophobicity of Hierarchical Nanoparticles
Source: Nano Lett. 2025 Feb 17;25(8):3351–6. doi: 10.1021/acs.nanolett.5c00058 (PMC11869358; doi:10.1021/acs.nanolett.5c00058)
Supplement: Supplementary file 2 — nl5c00058_si_002.zip [file nl5c00058_si_002.zip › CONFIG]

sponge                                                                  
         2         2     31600   2551000   1.0000000E-03   2.5510000E+03
       67.6912317362        0.0000000000        0.0000000000            
        0.0000000000       67.6912317362        0.0000000000            
        0.0000000000        0.0000000000       67.6912317362            
Au               1                                                      
    -17.74810076        -17.74804613        -17.74744276                
     0.000000000         0.000000000         0.000000000                
     0.000000000         0.000000000         0.000000000                
Au               2                                                      
    -17.74810076        -15.77629726        -15.77569388                
     0.000000000         0.000000000         0.000000000                
     0.000000000         0.000000000         0.000000000                
Au               3                                                      
    -15.77635187        -17.74804613        -15.77569388                
     0.000000000         0.000000000         0.000000000                
     0.000000000         0.000000000         0.000000000                
Au               4                                                      
    -15.77635187        -15.77629726        -17.74744276                
     0.000000000         0.000000000         0.000000000                
     0.000000000         0.000000000         0.000000000                
Au               5                                                      
    -13.80460300        -17.74804613        -17.74744276                
     0.000000000         0.000000000         0.000000000                
     0.000000000         0.000000000         0.000000000                
Au               6                                                      
    -13.80460300        -15.77629726        -15.77569388                
     0.000000000         0.000000000         0.000000000                
     0.000000000         0.000000000         0.000000000                
Au               7                                                      
    -11.83285412        -17.74804613        -15.77569388                
     0.000000000         0.000000000         0.000000000                
     0.000000000         0.000000000         0.000000000                
Au               8                                                      
    -11.83285412        -15.77629726        -17.74744276                
     0.000000000         0.000000000         0.000000000                
     0.000000000         0.000000000         0.000000000                
Au               9                                                      
    -9.860138217        -17.74804613        -17.74744276                
     0.000000000         0.000000000         0.000000000                
     0.000000000         0.000000000         0.000000000                
Au              10                                                      
    -9.860138217        -15.77629726        -15.77569388                
     0.000000000         0.000000000         0.000000000                
     0.000000000         0.000000000         0.000000000                
Au              11                                                      
    -7.888389342        -17.74804613        -15.77569388                
     0.000000000         0.000000000         0.000000000                
     0.000000000         0.000000000         0.000000000                
Au              12                                                      
    -7.888389342        -15.77629726        -17.74744276                
     0.000000000         0.000000000         0.000000000                
     0.000000000         0.000000000         0.000000000                
Au              13                                                      
    -17.74810076        -13.80454838        -17.74744276                
     0.000000000         0.000000000         0.000000000                
     0.000000000         0.000000000         0.000000000                
Au              14                                                      
    -17.74810076        -11.83279949        -15.77569388                
     0.000000000         0.000000000         0.000000000                
     0.000000000         0.000000000         0.000000000                
Au              15                                                      
    -15.77635187        -13.80454838        -15.77569388                
     0.000000000         0.000000000         0.000000000                
     0.000000000         0.000000000         0.000000000                
Au              16                                                      
    -15.77635187        -11.83279949        -17.74744276                
     0.000000000         0.000000000         0.000000000                
     0.000000000         0.000000000         0.000000000                
Au              17                                                      
    -7.888389342        -13.80454838        -15.77569388                
     0.000000000         0.000000000         0.000000000                
     0.000000000         0.000000000         0.000000000                
Au              18                                                      
    -7.888389342        -11.83279949        -17.74744276                
     0.000000000         0.000000000         0.000000000                
     0.000000000         0.000000000         0.000000000                
Au              19                                                      
    -17.74810076        -9.860083606        -17.74744276                
     0.000000000         0.000000000         0.000000000                
     0.000000000         0.000000000         0.000000000                
Au              20                                                      
    -17.74810076        -7.888334723        -15.77569388                
     0.000000000         0.000000000         0.000000000                
     0.000000000         0.000000000         0.000000000                
Au              21                                                      
    -15.77635187        -9.860083606        -15.77569388                
     0.000000000         0.000000000         0.000000000                
     0.000000000         0.000000000         0.000000000                
Au              22                                                      
    -15.77635187        -7.888334723        -17.74744276                
     0.000000000         0.000000000         0.000000000                
     0.000000000         0.000000000         0.000000000                
Au              23                                                      
    -13.80460300        -7.888334723        -15.77569388                
     0.000000000         0.000000000         0.000000000                
     0.000000000         0.000000000         0.000000000                
Au              24                                                      
    -11.83285412        -7.888334723        -17.74744276                
     0.000000000         0.000000000         0.000000000                
     0.000000000         0.000000000         0.000000000                
Au              25                                                      
    -9.860138217        -7.888334723        -15.77569388                
     0.000000000         0.000000000         0.000000000                
     0.000000000         0.000000000         0.000000000                
Au              26                                                      
    -7.888389342        -9.860083606        -15.77569388                
     0.000000000         0.000000000         0.000000000                
     0.000000000         0.000000000         0.000000000                
Au              27                                                      
    -7.888389342        -7.888334723        -17.74744276                
     0.000000000         0.000000000         0.000000000                
     0.000000000         0.000000000         0.000000000                
Au              28                                                      
    -17.74810076        -17.74804613        -13.80394501                
     0.000000000         0.000000000         0.000000000                
     0.000000000         0.000000000         0.000000000                
Au              29                                                      
    -17.74810076        -15.77629726        -11.83219613                
     0.000000000         0.000000000         0.000000000                
     0.000000000         0.000000000         0.000000000                
Au              30                                                      
    -15.77635187        -17.74804613        -11.83219613                
     0.000000000         0.000000000         0.000000000                
     0.000000000         0.000000000         0.000000000                
Au              31                                                      
    -15.77635187        -15.77629726        -13.80394501                
     0.000000000         0.000000000         0.000000000                
     0.000000000         0.000000000         0.000000000                
Au              32                                                      
    -7.888389342        -17.74804613        -11.83219613                
     0.000000000         0.000000000         0.000000000                
     0.000000000         0.000000000         0.000000000                
Au              33                                                      
    -7.888389342        -15.77629726        -13.80394501                
     0.000000000         0.000000000         0.000000000                
     0.000000000         0.000000000         0.000000000                
Au              34                                                      
    -17.74810076        -7.888334723        -11.83219613                
     0.000000000         0.000000000         0.000000000                
     0.000000000         0.000000000         0.000000000                
Au              35                                                      
    -15.77635187        -7.888334723        -13.80394501                
     0.000000000         0.000000000         0.000000000                
     0.000000000         0.000000000         0.000000000                
Au              36                                                      
    -7.888389342        -7.888334723        -13.80394501                
     0.000000000         0.000000000         0.000000000                
     0.000000000         0.000000000         0.000000000                
Au              37                                                      
    -17.74810076        -17.74804613        -9.859480225                
     0.000000000         0.000000000         0.000000000                
     0.000000000         0.000000000         0.000000000                
Au              38                                                      
    -17.74810076        -15.77629726        -7.887731349                
     0.000000000         0.000000000         0.000000000                
     0.000000000         0.000000000         0.000000000                
Au              39                                                      
    -15.77635187        -17.74804613        -7.887731349                
     0.000000000         0.000000000         0.000000000                
     0.000000000         0.000000000         0.000000000                
Au              40                                                      
    -15.77635187        -15.77629726        -9.859480225                
     0.000000000         0.000000000         0.000000000                
     0.000000000         0.000000000         0.000000000                
Au              41                                                      
    -13.80460300        -15.77629726        -7.887731349                
     0.000000000         0.000000000         0.000000000                
     0.000000000         0.000000000         0.000000000                
Au              42                                                      
    -11.83285412        -17.74804613        -7.887731349                
     0.000000000         0.000000000         0.000000000                
     0.000000000         0.000000000         0.000000000                
Au              43                                                      
    -9.860138217        -15.77629726        -7.887731349                
     0.000000000         0.000000000         0.000000000                
     0.000000000         0.000000000         0.000000000                
Au              44                                                      
    -7.888389342        -17.74804613        -7.887731349                
     0.000000000         0.000000000         0.000000000                
     0.000000000         0.000000000         0.000000000                
Au              45                                                      
    -7.888389342        -15.77629726        -9.859480225                
     0.000000000         0.000000000         0.000000000                
     0.000000000         0.000000000         0.000000000                
Au              46                                                      
    -17.74810076        -11.83279949        -7.887731349                
     0.000000000         0.000000000         0.000000000                
     0.000000000         0.000000000         0.000000000                
Au              47                                                      
    -15.77635187        -13.80454838        -7.887731349                
     0.000000000         0.000000000         0.000000000                
     0.000000000         0.000000000         0.000000000                
Au              48                                                      
    -7.888389342        -13.80454838        -7.887731349                
     0.000000000         0.000000000         0.000000000                
     0.000000000         0.000000000         0.000000000                
Au              49                                                      
    -17.74810076        -7.888334723        -7.887731349                
     0.000000000         0.000000000         0.000000000                
     0.000000000         0.000000000         0.000000000                
Au              50                                                      
    -15.77635187        -9.860083606        -7.887731349                
     0.000000000         0.000000000         0.000000000                
     0.000000000         0.000000000         0.000000000                
Au              51                                                      
    -15.77635187        -7.888334723        -9.859480225                
     0.000000000         0.000000000         0.000000000                
     0.000000000         0.000000000         0.000000000                
Au              52                                                      
    -13.80460300        -7.888334723        -7.887731349                
     0.000000000         0.000000000         0.000000000                
     0.000000000         0.000000000         0.000000000                
Au              53                                                      
    -9.860138217        -7.888334723        -7.887731349                
     0.000000000         0.000000000         0.000000000                
     0.000000000         0.000000000         0.000000000                
Au              54                                                      
    -7.888389342        -9.860083606        -7.887731349                
     0.000000000         0.000000000         0.000000000                
     0.000000000         0.000000000         0.000000000                
Au              55                                                      
    -7.888389342        -7.888334723        -9.859480225                
     0.000000000         0.000000000         0.000000000                
     0.000000000         0.000000000         0.000000000                
Au              56                                                      
    -5.916640464        -17.74804613        -17.74744276                
     0.000000000         0.000000000         0.000000000                
     0.000000000         0.000000000         0.000000000                
Au              57                                                      
    -5.916640464        -15.77629726        -15.77569388                
     0.000000000         0.000000000         0.000000000                
     0.000000000         0.000000000         0.000000000                
Au              58                                                      
    -3.944891584        -17.74804613        -15.77569388                
     0.000000000         0.000000000         0.000000000                
     0.000000000         0.000000000         0.000000000                
Au              59                                                      
    -3.944891584        -15.77629726        -17.74744276                
     0.000000000         0.000000000         0.000000000                
     0.000000000         0.000000000         0.000000000                
Au              60                                                      
    -1.973142706        -17.74804613        -17.74744276                
     0.000000000         0.000000000         0.000000000                
     0.000000000         0.000000000         0.000000000                
Au              61                                                      
    -1.973142706        -15.77629726        -15.77569388                
     0.000000000         0.000000000         0.000000000                
     0.000000000         0.000000000         0.000000000                
Au              62                                                      
   -0.1393827083E-02    -17.74804613        -15.77569388                
     0.000000000         0.000000000         0.000000000                
     0.000000000         0.000000000         0.000000000                
Au              63                                                      
   -0.1393827083E-02    -15.77629726        -17.74744276                
     0.000000000         0.000000000         0.000000000                
     0.000000000         0.000000000         0.000000000                
Au              64                                                      
     1.971322069        -17.74804613        -17.74744276                
     0.000000000         0.000000000         0.000000000                
     0.000000000         0.000000000         0.000000000                
Au              65                                                      
     1.971322069        -15.77629726        -15.77569388                
     0.000000000         0.000000000         0.000000000                
     0.000000000         0.000000000         0.000000000                
Au              66                                                      
     3.943070948        -17.74804613        -15.77569388                
     0.000000000         0.000000000         0.000000000                
     0.000000000         0.000000000         0.000000000                
Au              67                                                      
     3.943070948        -15.77629726        -17.74744276                
     0.000000000         0.000000000         0.000000000                
     0.000000000         0.000000000         0.000000000                
Au              68                                                      
    -5.916640464        -13.80454838        -17.74744276                
     0.000000000         0.000000000         0.000000000                
     0.000000000         0.000000000         0.000000000                
Au              69                                                      
    -5.916640464        -11.83279949        -15.77569388                
     0.000000000         0.000000000         0.000000000                
     0.000000000         0.000000000         0.000000000                
Au              70                                                      
    -3.944891584        -13.80454838        -15.77569388                
     0.000000000         0.000000000         0.000000000                
     0.000000000         0.000000000         0.000000000                
Au              71                                                      
    -3.944891584        -11.83279949        -17.74744276                
     0.000000000         0.000000000         0.000000000                
     0.000000000         0.000000000         0.000000000                
Au              72                                                      
     3.943070948        -13.80454838        -15.77569388                
     0.000000000         0.000000000         0.000000000                
     0.000000000         0.000000000         0.000000000                
Au              73                                                      
     3.943070948        -11.83279949        -17.74744276                
     0.000000000         0.000000000         0.000000000                
     0.000000000         0.000000000         0.000000000                
Au              74                                                      
    -5.916640464        -9.860083606        -17.74744276                
     0.000000000         0.000000000         0.000000000                
     0.000000000         0.000000000         0.000000000                
Au              75                                                      
    -5.916640464        -7.888334723        -15.77569388                
     0.000000000         0.000000000         0.000000000                
     0.000000000         0.000000000         0.000000000                
Au              76                                                      
    -3.944891584        -9.860083606        -15.77569388                
     0.000000000         0.000000000         0.000000000                
     0.000000000         0.000000000         0.000000000                
Au              77                                                      
    -3.944891584        -7.888334723        -17.74744276                
     0.000000000         0.000000000         0.000000000                
     0.000000000         0.000000000         0.000000000                
Au              78                                                      
    -1.973142706        -7.888334723        -15.77569388                
     0.000000000         0.000000000         0.000000000                
     0.000000000         0.000000000         0.000000000                
Au              79                                                      
   -0.1393827083E-02    -7.888334723        -17.74744276                
     0.000000000         0.000000000         0.000000000                
     0.000000000         0.000000000         0.000000000                
Au              80                                                      
     1.971322069        -7.888334723        -15.77569388                
     0.000000000         0.000000000         0.000000000                
     0.000000000         0.000000000         0.000000000                
Au              81                                                      
     3.943070948        -9.860083606        -15.77569388                
     0.000000000         0.000000000         0.000000000                
     0.000000000         0.000000000         0.000000000                
Au              82                                                      
     3.943070948        -7.888334723        -17.74744276                
     0.000000000         0.000000000         0.000000000                
     0.000000000         0.000000000         0.000000000                
Au              83                                                      
    -5.916640464        -17.74804613        -13.80394501                
     0.000000000         0.000000000         0.000000000                
     0.000000000         0.000000000         0.000000000                
Au              84                                                      
    -5.916640464        -15.77629726        -11.83219613                
     0.000000000         0.000000000         0.000000000                
     0.000000000         0.000000000         0.000000000                
Au              85                                                      
    -3.944891584        -17.74804613        -11.83219613                
     0.000000000         0.000000000         0.000000000                
     0.000000000         0.000000000         0.000000000                
Au              86                                                      
    -3.944891584        -15.77629726        -13.80394501                
     0.000000000         0.000000000         0.000000000                
     0.000000000         0.000000000         0.000000000                
Au              87                                                      
     3.943070948        -17.74804613        -11.83219613                
     0.000000000         0.000000000         0.000000000                
     0.000000000         0.000000000         0.000000000                
Au              88                                                      
     3.943070948        -15.77629726        -13.80394501                
     0.000000000         0.000000000         0.000000000                
     0.000000000         0.000000000         0.000000000                
Au              89                                                      
    -5.916640464        -7.888334723        -11.83219613                
     0.000000000         0.000000000         0.000000000                
     0.000000000         0.000000000         0.000000000                
Au              90                                                      
    -3.944891584        -7.888334723        -13.80394501                
     0.000000000         0.000000000         0.000000000                
     0.000000000         0.000000000         0.000000000                
Au              91                                                      
     3.943070948        -7.888334723        -13.80394501                
     0.000000000         0.000000000         0.000000000                
     0.000000000         0.000000000         0.000000000                
Au              92                                                      
    -5.916640464        -17.74804613        -9.859480225                
     0.000000000         0.000000000         0.000000000                
     0.000000000         0.000000000         0.000000000                
Au              93                                                      
    -5.916640464        -15.77629726        -7.887731349                
     0.000000000         0.000000000         0.000000000                
     0.000000000         0.000000000         0.000000000                
Au              94                                                      
    -3.944891584        -17.74804613        -7.887731349                
     0.000000000         0.000000000         0.000000000                
     0.000000000         0.000000000         0.000000000                
Au              95                                                      
    -3.944891584        -15.77629726        -9.859480225                
     0.000000000         0.000000000         0.000000000                
     0.000000000         0.000000000         0.000000000                
Au              96                                                      
    -1.973142706        -15.77629726        -7.887731349                
     0.000000000         0.000000000         0.000000000                
     0.000000000         0.000000000         0.000000000                
Au              97                                                      
   -0.1393827083E-02    -17.74804613        -7.887731349                
     0.000000000         0.000000000         0.000000000                
     0.000000000         0.000000000         0.000000000                
Au              98                                                      
     1.971322069        -15.77629726        -7.887731349                
     0.000000000         0.000000000         0.000000000                
     0.000000000         0.000000000         0.000000000                
Au              99                                                      
     3.943070948        -17.74804613        -7.887731349                
     0.000000000         0.000000000         0.000000000                
     0.000000000         0.000000000         0.000000000                
Au             100                                                      
     3.943070948        -15.77629726        -9.859480225                
     0.000000000         0.000000000         0.000000000                
     0.000000000         0.000000000         0.000000000                
Au             101                                                      
    -5.916640464        -11.83279949        -7.887731349                
     0.000000000         0.000000000         0.000000000                
     0.000000000         0.000000000         0.000000000                
Au             102                                                      
    -3.944891584        -13.80454838        -7.887731349                
     0.000000000         0.000000000         0.000000000                
     0.000000000         0.000000000         0.000000000                
Au             103                                                      
     3.943070948        -13.80454838        -7.887731349                
     0.000000000         0.000000000         0.000000000                
     0.000000000         0.000000000         0.000000000                
Au             104                                                      
    -5.916640464        -7.888334723        -7.887731349                
     0.000000000         0.000000000         0.000000000                
     0.000000000         0.000000000         0.000000000                
Au             105                                                      
    -3.944891584        -9.860083606        -7.887731349                
     0.000000000         0.000000000         0.000000000                
     0.000000000         0.000000000         0.000000000                
Au             106                                                      
    -3.944891584        -7.888334723        -9.859480225                
     0.000000000         0.000000000         0.000000000                
     0.000000000         0.000000000         0.000000000                
Au             107                                                      
    -1.973142706        -7.888334723        -7.887731349                
     0.000000000         0.000000000         0.000000000                
     0.000000000         0.000000000         0.000000000                
Au             108                                                      
     1.971322069        -7.888334723        -7.887731349                
     0.000000000         0.000000000         0.000000000                
     0.000000000         0.000000000         0.000000000                
Au             109                                                      
     3.943070948        -9.860083606        -7.887731349                
     0.000000000         0.000000000         0.000000000                
     0.000000000         0.000000000         0.000000000                
Au             110                                                      
     3.943070948        -7.888334723        -9.859480225                
     0.000000000         0.000000000         0.000000000                
     0.000000000         0.000000000         0.000000000                
Au             111                                                      
     5.914819826        -17.74804613        -17.74744276                
     0.000000000         0.000000000         0.000000000                
     0.000000000         0.000000000         0.000000000                
Au             112                                                      
     5.914819826        -15.77629726        -15.77569388                
     0.000000000         0.000000000         0.000000000                
     0.000000000         0.000000000         0.000000000                
Au             113                                                      
     7.886568705        -17.74804613        -15.77569388                
     0.000000000         0.000000000         0.000000000                
     0.000000000         0.000000000         0.000000000                
Au             114                                                      
     7.886568705        -15.77629726        -17.74744276                
     0.000000000         0.000000000         0.000000000                
     0.000000000         0.000000000         0.000000000                
Au             115                                                      
     9.858317585        -17.74804613        -17.74744276                
     0.000000000         0.000000000         0.000000000                
     0.000000000         0.000000000         0.000000000                
Au             116                                                      
     9.858317585        -15.77629726        -15.77569388                
     0.000000000         0.000000000         0.000000000                
     0.000000000         0.000000000         0.000000000                
Au             117                                                      
     11.83006646        -17.74804613        -15.77569388                
     0.000000000         0.000000000         0.000000000                
     0.000000000         0.000000000         0.000000000                
Au             118                                                      
     11.83006646        -15.77629726        -17.74744276                
     0.000000000         0.000000000         0.000000000                
     0.000000000         0.000000000         0.000000000                
Au             119                                                      
     13.80181534        -17.74804613        -17.74744276                
     0.000000000         0.000000000         0.000000000                
     0.000000000         0.000000000         0.000000000                
Au             120                                                      
     13.80181534        -15.77629726        -15.77569388                
     0.000000000         0.000000000         0.000000000                
     0.000000000         0.000000000         0.000000000                
Au             121                                                      
     15.77453124        -17.74804613        -15.77569388                
     0.000000000         0.000000000         0.000000000                
     0.000000000         0.000000000         0.000000000                
Au             122                                                      
     15.77453124        -15.77629726        -17.74744276                
     0.000000000         0.000000000         0.000000000                
     0.000000000         0.000000000         0.000000000                
Au             123                                                      
     5.914819826        -13.80454838        -17.74744276                
     0.000000000         0.000000000         0.000000000                
     0.000000000         0.000000000         0.000000000                
Au             124                                                      
     5.914819826        -11.83279949        -15.77569388                
     0.000000000         0.000000000         0.000000000                
     0.000000000         0.000000000         0.000000000                
Au             125                                                      
     7.886568705        -13.80454838        -15.77569388                
     0.000000000         0.000000000         0.000000000                
     0.000000000         0.000000000         0.000000000                
Au             126                                                      
     7.886568705        -11.83279949        -17.74744276                
     0.000000000         0.000000000         0.000000000                
     0.000000000         0.000000000         0.000000000                
Au             127                                                      
     15.77453124        -13.80454838        -15.77569388                
     0.000000000         0.000000000         0.000000000                
     0.000000000         0.000000000         0.000000000                
Au             128                                                      
     15.77453124        -11.83279949        -17.74744276                
     0.000000000         0.000000000         0.000000000                
     0.000000000         0.000000000         0.000000000                
Au             129                                                      
     5.914819826        -9.860083606        -17.74744276                
     0.000000000         0.000000000         0.000000000                
     0.000000000         0.000000000         0.000000000                
Au             130                                                      
     5.914819826        -7.888334723        -15.77569388                
     0.000000000         0.000000000         0.000000000                
     0.000000000         0.000000000         0.000000000                
Au             131                                                      
     7.886568705        -9.860083606        -15.77569388                
     0.000000000         0.000000000         0.000000000                
     0.000000000         0.000000000         0.000000000                
Au             132                                                      
     7.886568705        -7.888334723        -17.74744276                
     0.000000000         0.000000000         0.000000000                
     0.000000000         0.000000000         0.000000000                
Au             133                                                      
     9.858317585        -7.888334723        -15.77569388                
     0.000000000         0.000000000         0.000000000                
     0.000000000         0.000000000         0.000000000                
Au             134                                                      
     11.83006646        -7.888334723        -17.74744276                
     0.000000000         0.000000000         0.000000000                
     0.000000000         0.000000000         0.000000000                
Au             135                                                      
     13.80181534        -7.888334723        -15.77569388                
     0.000000000         0.000000000         0.000000000                
     0.000000000         0.000000000         0.000000000                
Au             136                                                      
     15.77453124        -9.860083606        -15.77569388                
     0.000000000         0.000000000         0.000000000                
     0.000000000         0.000000000         0.000000000                
Au             137                                                      
     15.77453124        -7.888334723        -17.74744276                
     0.000000000         0.000000000         0.000000000                
     0.000000000         0.000000000         0.000000000                
Au             138                                                      
     5.914819826        -17.74804613        -13.80394501                
     0.000000000         0.000000000         0.000000000                
     0.000000000         0.000000000         0.000000000                
Au             139                                                      
     5.914819826        -15.77629726        -11.83219613                
     0.000000000         0.000000000         0.000000000                
     0.000000000         0.000000000         0.000000000                
Au             140                                                      
     7.886568705        -17.74804613        -11.83219613                
     0.000000000         0.000000000         0.000000000                
     0.000000000         0.000000000         0.000000000                
Au             141                                                      
     7.886568705        -15.77629726        -13.80394501                
     0.000000000         0.000000000         0.000000000                
     0.000000000         0.000000000         0.000000000                
Au             142                                                      
     15.77453124        -17.74804613        -11.83219613                
     0.000000000         0.000000000         0.000000000                
     0.000000000         0.000000000         0.000000000                
Au             143                                                      
     15.77453124        -15.77629726        -13.80394501                
     0.000000000         0.000000000         0.000000000                
     0.000000000         0.000000000         0.000000000                
Au             144                                                      
     5.914819826        -7.888334723        -11.83219613                
     0.000000000         0.000000000         0.000000000                
     0.000000000         0.000000000         0.000000000                
Au             145                                                      
     7.886568705        -7.888334723        -13.80394501                
     0.000000000         0.000000000         0.000000000                
     0.000000000         0.000000000         0.000000000                
Au             146                                                      
     15.77453124        -7.888334723        -13.80394501                
     0.000000000         0.000000000         0.000000000                
     0.000000000         0.000000000         0.000000000                
Au             147                                                      
     5.914819826        -17.74804613        -9.859480225                
     0.000000000         0.000000000         0.000000000                
     0.000000000         0.000000000         0.000000000                
Au             148                                                      
     5.914819826        -15.77629726        -7.887731349                
     0.000000000         0.000000000         0.000000000                
     0.000000000         0.000000000         0.000000000                
Au             149                                                      
     7.886568705        -17.74804613        -7.887731349                
     0.000000000         0.000000000         0.000000000                
     0.000000000         0.000000000         0.000000000                
Au             150                                                      
     7.886568705        -15.77629726        -9.859480225                
     0.000000000         0.000000000         0.000000000                
     0.000000000         0.000000000         0.000000000                
Au             151                                                      
     9.858317585        -15.77629726        -7.887731349                
     0.000000000         0.000000000         0.000000000                
     0.000000000         0.000000000         0.000000000                
Au             152                                                      
     11.83006646        -17.74804613        -7.887731349                
     0.000000000         0.000000000         0.000000000                
     0.000000000         0.000000000         0.000000000                
Au             153                                                      
     13.80181534        -15.77629726        -7.887731349                
     0.000000000         0.000000000         0.000000000                
     0.000000000         0.000000000         0.000000000                
Au             154                                                      
     15.77453124        -17.74804613        -7.887731349                
     0.000000000         0.000000000         0.000000000                
     0.000000000         0.000000000         0.000000000                
Au             155                                                      
     15.77453124        -15.77629726        -9.859480225                
     0.000000000         0.000000000         0.000000000                
     0.000000000         0.000000000         0.000000000                
Au             156                                                      
     5.914819826        -11.83279949        -7.887731349                
     0.000000000         0.000000000         0.000000000                
     0.000000000         0.000000000         0.000000000                
Au             157                                                      
     7.886568705        -13.80454838        -7.887731349                
     0.000000000         0.000000000         0.000000000                
     0.000000000         0.000000000         0.000000000                
Au             158                                                      
     15.77453124        -13.80454838        -7.887731349                
     0.000000000         0.000000000         0.000000000                
     0.000000000         0.000000000         0.000000000                
Au             159                                                      
     5.914819826        -7.888334723        -7.887731349                
     0.000000000         0.000000000         0.000000000                
     0.000000000         0.000000000         0.000000000                
Au             160                                                      
     7.886568705        -9.860083606        -7.887731349                
     0.000000000         0.000000000         0.000000000                
     0.000000000         0.000000000         0.000000000                
Au             161                                                      
     7.886568705        -7.888334723        -9.859480225                
     0.000000000         0.000000000         0.000000000                
     0.000000000         0.000000000         0.000000000                
Au             162                                                      
     9.858317585        -7.888334723        -7.887731349                
     0.000000000         0.000000000         0.000000000                
     0.000000000         0.000000000         0.000000000                
Au             163                                                      
     13.80181534        -7.888334723        -7.887731349                
     0.000000000         0.000000000         0.000000000                
     0.000000000         0.000000000         0.000000000                
Au             164                                                      
     15.77453124        -9.860083606        -7.887731349                
     0.000000000         0.000000000         0.000000000                
     0.000000000         0.000000000         0.000000000                
Au             165                                                      
     15.77453124        -7.888334723        -9.859480225                
     0.000000000         0.000000000         0.000000000                
     0.000000000         0.000000000         0.000000000                
Au             166                                                      
    -17.74810076        -5.916585844        -17.74744276                
     0.000000000         0.000000000         0.000000000                
     0.000000000         0.000000000         0.000000000                
Au             167                                                      
    -17.74810076        -3.944836967        -15.77569388                
     0.000000000         0.000000000         0.000000000                
     0.000000000         0.000000000         0.000000000                
Au             168                                                      
    -15.77635187        -5.916585844        -15.77569388                
     0.000000000         0.000000000         0.000000000                
     0.000000000         0.000000000         0.000000000                
Au             169                                                      
    -15.77635187        -3.944836967        -17.74744276                
     0.000000000         0.000000000         0.000000000                
     0.000000000         0.000000000         0.000000000                
Au             170                                                      
    -13.80460300        -5.916585844        -17.74744276                
     0.000000000         0.000000000         0.000000000                
     0.000000000         0.000000000         0.000000000                
Au             171                                                      
    -13.80460300        -3.944836967        -15.77569388                
     0.000000000         0.000000000         0.000000000                
     0.000000000         0.000000000         0.000000000                
Au             172                                                      
    -11.83285412        -5.916585844        -15.77569388                
     0.000000000         0.000000000         0.000000000                
     0.000000000         0.000000000         0.000000000                
Au             173                                                      
    -11.83285412        -3.944836967        -17.74744276                
     0.000000000         0.000000000         0.000000000                
     0.000000000         0.000000000         0.000000000                
Au             174                                                      
    -9.860138217        -5.916585844        -17.74744276                
     0.000000000         0.000000000         0.000000000                
     0.000000000         0.000000000         0.000000000                
Au             175                                                      
    -9.860138217        -3.944836967        -15.77569388                
     0.000000000         0.000000000         0.000000000                
     0.000000000         0.000000000         0.000000000                
Au             176                                                      
    -7.888389342        -5.916585844        -15.77569388                
     0.000000000         0.000000000         0.000000000                
     0.000000000         0.000000000         0.000000000                
Au             177                                                      
    -7.888389342        -3.944836967        -17.74744276                
     0.000000000         0.000000000         0.000000000                
     0.000000000         0.000000000         0.000000000                
Au             178                                                      
    -17.74810076        -1.973088087        -17.74744276                
     0.000000000         0.000000000         0.000000000                
     0.000000000         0.000000000         0.000000000                
Au             179                                                      
    -17.74810076       -0.1339208503E-02    -15.77569388                
     0.000000000         0.000000000         0.000000000                
     0.000000000         0.000000000         0.000000000                
Au             180                                                      
    -15.77635187        -1.973088087        -15.77569388                
     0.000000000         0.000000000         0.000000000                
     0.000000000         0.000000000         0.000000000                
Au             181                                                      
    -15.77635187       -0.1339208503E-02    -17.74744276                
     0.000000000         0.000000000         0.000000000                
     0.000000000         0.000000000         0.000000000                
Au             182                                                      
    -7.888389342        -1.973088087        -15.77569388                
     0.000000000         0.000000000         0.000000000                
     0.000000000         0.000000000         0.000000000                
Au             183                                                      
    -7.888389342       -0.1339208503E-02    -17.74744276                
     0.000000000         0.000000000         0.000000000                
     0.000000000         0.000000000         0.000000000                
Au             184                                                      
    -17.74810076         1.971376688        -17.74744276                
     0.000000000         0.000000000         0.000000000                
     0.000000000         0.000000000         0.000000000                
Au             185                                                      
    -17.74810076         3.943125566        -15.77569388                
     0.000000000         0.000000000         0.000000000                
     0.000000000         0.000000000         0.000000000                
Au             186                                                      
    -15.77635187         1.971376688        -15.77569388                
     0.000000000         0.000000000         0.000000000                
     0.000000000         0.000000000         0.000000000                
Au             187                                                      
    -15.77635187         3.943125566        -17.74744276                
     0.000000000         0.000000000         0.000000000                
     0.000000000         0.000000000         0.000000000                
Au             188                                                      
    -13.80460300         3.943125566        -15.77569388                
     0.000000000         0.000000000         0.000000000                
     0.000000000         0.000000000         0.000000000                
Au             189                                                      
    -11.83285412         3.943125566        -17.74744276                
     0.000000000         0.000000000         0.000000000                
     0.000000000         0.000000000         0.000000000                
Au             190                                                      
    -9.860138217         3.943125566        -15.77569388                
     0.000000000         0.000000000         0.000000000                
     0.000000000         0.000000000         0.000000000                
Au             191                                                      
    -7.888389342         1.971376688        -15.77569388                
     0.000000000         0.000000000         0.000000000                
     0.000000000         0.000000000         0.000000000                
Au             192                                                      
    -7.888389342         3.943125566        -17.74744276                
     0.000000000         0.000000000         0.000000000                
     0.000000000         0.000000000         0.000000000                
Au             193                                                      
    -17.74810076        -5.916585844        -13.80394501                
     0.000000000         0.000000000         0.000000000                
     0.000000000         0.000000000         0.000000000                
Au             194                                                      
    -17.74810076        -3.944836967        -11.83219613                
     0.000000000         0.000000000         0.000000000                
     0.000000000         0.000000000         0.000000000                
Au             195                                                      
    -15.77635187        -5.916585844        -11.83219613                
     0.000000000         0.000000000         0.000000000                
     0.000000000         0.000000000         0.000000000                
Au             196                                                      
    -15.77635187        -3.944836967        -13.80394501                
     0.000000000         0.000000000         0.000000000                
     0.000000000         0.000000000         0.000000000                
Au             197                                                      
    -7.888389342        -5.916585844        -11.83219613                
     0.000000000         0.000000000         0.000000000                
     0.000000000         0.000000000         0.000000000                
Au             198                                                      
    -7.888389342        -3.944836967        -13.80394501                
     0.000000000         0.000000000         0.000000000                
     0.000000000         0.000000000         0.000000000                
Au             199                                                      
    -17.74810076         3.943125566        -11.83219613                
     0.000000000         0.000000000         0.000000000                
     0.000000000         0.000000000         0.000000000                
Au             200                                                      
    -15.77635187         3.943125566        -13.80394501                
     0.000000000         0.000000000         0.000000000                
     0.000000000         0.000000000         0.000000000                
Au             201                                                      
    -7.888389342         3.943125566        -13.80394501                
     0.000000000         0.000000000         0.000000000                
     0.000000000         0.000000000         0.000000000                
Au             202                                                      
    -17.74810076        -5.916585844        -9.859480225                
     0.000000000         0.000000000         0.000000000                
     0.000000000         0.000000000         0.000000000                
Au             203                                                      
    -17.74810076        -3.944836967        -7.887731349                
     0.000000000         0.000000000         0.000000000                
     0.000000000         0.000000000         0.000000000                
Au             204                                                      
    -15.77635187        -5.916585844        -7.887731349                
     0.000000000         0.000000000         0.000000000                
     0.000000000         0.000000000         0.000000000                
Au             205                                                      
    -15.77635187        -3.944836967        -9.859480225                
     0.000000000         0.000000000         0.000000000                
     0.000000000         0.000000000         0.000000000                
Au             206                                                      
    -13.80460300        -3.944836967        -7.887731349                
     0.000000000         0.000000000         0.000000000                
     0.000000000         0.000000000         0.000000000                
Au             207                                                      
    -11.83285412        -5.916585844        -7.887731349                
     0.000000000         0.000000000         0.000000000                
     0.000000000         0.000000000         0.000000000                
Au             208                                                      
    -9.860138217        -3.944836967        -7.887731349                
     0.000000000         0.000000000         0.000000000                
     0.000000000         0.000000000         0.000000000                
Au             209                                                      
    -7.888389342        -5.916585844        -7.887731349                
     0.000000000         0.000000000         0.000000000                
     0.000000000         0.000000000         0.000000000                
Au             210                                                      
    -7.888389342        -3.944836967        -9.859480225                
     0.000000000         0.000000000         0.000000000                
     0.000000000         0.000000000         0.000000000                
Au             211                                                      
    -17.74810076       -0.1339208503E-02    -7.887731349                
     0.000000000         0.000000000         0.000000000                
     0.000000000         0.000000000         0.000000000                
Au             212                                                      
    -15.77635187        -1.973088087        -7.887731349                
     0.000000000         0.000000000         0.000000000                
     0.000000000         0.000000000         0.000000000                
Au             213                                                      
    -7.888389342        -1.973088087        -7.887731349                
     0.000000000         0.000000000         0.000000000                
     0.000000000         0.000000000         0.000000000                
Au             214                                                      
    -17.74810076         3.943125566        -7.887731349                
     0.000000000         0.000000000         0.000000000                
     0.000000000         0.000000000         0.000000000                
Au             215                                                      
    -15.77635187         1.971376688        -7.887731349                
     0.000000000         0.000000000         0.000000000                
     0.000000000         0.000000000         0.000000000                
Au             216                                                      
    -15.77635187         3.943125566        -9.859480225                
     0.000000000         0.000000000         0.000000000                
     0.000000000         0.000000000         0.000000000                
Au             217                                                      
    -13.80460300         3.943125566        -7.887731349                
     0.000000000         0.000000000         0.000000000                
     0.000000000         0.000000000         0.000000000                
Au             218                                                      
    -9.860138217         3.943125566        -7.887731349                
     0.000000000         0.000000000         0.000000000                
     0.000000000         0.000000000         0.000000000                
Au             219                                                      
    -7.888389342         1.971376688        -7.887731349                
     0.000000000         0.000000000         0.000000000                
     0.000000000         0.000000000         0.000000000                
Au             220                                                      
    -7.888389342         3.943125566        -9.859480225                
     0.000000000         0.000000000         0.000000000                
     0.000000000         0.000000000         0.000000000                
Au             221                                                      
    -5.916640464        -5.916585844        -17.74744276                
     0.000000000         0.000000000         0.000000000                
     0.000000000         0.000000000         0.000000000                
Au             222                                                      
    -5.916640464        -3.944836967        -15.77569388                
     0.000000000         0.000000000         0.000000000                
     0.000000000         0.000000000         0.000000000                
Au             223                                                      
    -3.944891584        -5.916585844        -15.77569388                
     0.000000000         0.000000000         0.000000000                
     0.000000000         0.000000000         0.000000000                
Au             224                                                      
    -1.973142706        -5.916585844        -17.74744276                
     0.000000000         0.000000000         0.000000000                
     0.000000000         0.000000000         0.000000000                
Au             225                                                      
   -0.1393827083E-02    -5.916585844        -15.77569388                
     0.000000000         0.000000000         0.000000000                
     0.000000000         0.000000000         0.000000000                
Au             226                                                      
     1.971322069        -5.916585844        -17.74744276                
     0.000000000         0.000000000         0.000000000                
     0.000000000         0.000000000         0.000000000                
Au             227                                                      
     3.943070948        -5.916585844        -15.77569388                
     0.000000000         0.000000000         0.000000000                
     0.000000000         0.000000000         0.000000000                
Au             228                                                      
    -5.916640464        -1.973088087        -17.74744276                
     0.000000000         0.000000000         0.000000000                
     0.000000000         0.000000000         0.000000000                
Au             229                                                      
    -5.916640464       -0.1339208503E-02    -15.77569388                
     0.000000000         0.000000000         0.000000000                
     0.000000000         0.000000000         0.000000000                
Au             230                                                      
    -5.916640464         1.971376688        -17.74744276                
     0.000000000         0.000000000         0.000000000                
     0.000000000         0.000000000         0.000000000                
Au             231                                                      
    -5.916640464         3.943125566        -15.77569388                
     0.000000000         0.000000000         0.000000000                
     0.000000000         0.000000000         0.000000000                
Au             232                                                      
    -5.916640464        -5.916585844        -13.80394501                
     0.000000000         0.000000000         0.000000000                
     0.000000000         0.000000000         0.000000000                
Au             233                                                      
    -5.916640464        -3.944836967        -11.83219613                
     0.000000000         0.000000000         0.000000000                
     0.000000000         0.000000000         0.000000000                
Au             234                                                      
    -3.944891584        -5.916585844        -11.83219613                
     0.000000000         0.000000000         0.000000000                
     0.000000000         0.000000000         0.000000000                
Au             235                                                      
     3.943070948        -5.916585844        -11.83219613                
     0.000000000         0.000000000         0.000000000                
     0.000000000         0.000000000         0.000000000                
Au             236                                                      
    -5.916640464         3.943125566        -11.83219613                
     0.000000000         0.000000000         0.000000000                
     0.000000000         0.000000000         0.000000000                
Au             237                                                      
    -5.916640464        -5.916585844        -9.859480225                
     0.000000000         0.000000000         0.000000000                
     0.000000000         0.000000000         0.000000000                
Au             238                                                      
    -5.916640464        -3.944836967        -7.887731349                
     0.000000000         0.000000000         0.000000000                
     0.000000000         0.000000000         0.000000000                
Au             239                                                      
    -3.944891584        -5.916585844        -7.887731349                
     0.000000000         0.000000000         0.000000000                
     0.000000000         0.000000000         0.000000000                
Au             240                                                      
   -0.1393827083E-02    -5.916585844        -7.887731349                
     0.000000000         0.000000000         0.000000000                
     0.000000000         0.000000000         0.000000000                
Au             241                                                      
     3.943070948        -5.916585844        -7.887731349                
     0.000000000         0.000000000         0.000000000                
     0.000000000         0.000000000         0.000000000                
Au             242                                                      
    -5.916640464       -0.1339208503E-02    -7.887731349                
     0.000000000         0.000000000         0.000000000                
     0.000000000         0.000000000         0.000000000                
Au             243                                                      
    -5.916640464         3.943125566        -7.887731349                
     0.000000000         0.000000000         0.000000000                
     0.000000000         0.000000000         0.000000000                
Au             244                                                      
     5.914819826        -5.916585844        -17.74744276                
     0.000000000         0.000000000         0.000000000                
     0.000000000         0.000000000         0.000000000                
Au             245                                                      
     5.914819826        -3.944836967        -15.77569388                
     0.000000000         0.000000000         0.000000000                
     0.000000000         0.000000000         0.000000000                
Au             246                                                      
     7.886568705        -5.916585844        -15.77569388                
     0.000000000         0.000000000         0.000000000                
     0.000000000         0.000000000         0.000000000                
Au             247                                                      
     7.886568705        -3.944836967        -17.74744276                
     0.000000000         0.000000000         0.000000000                
     0.000000000         0.000000000         0.000000000                
Au             248                                                      
     9.858317585        -5.916585844        -17.74744276                
     0.000000000         0.000000000         0.000000000                
     0.000000000         0.000000000         0.000000000                
Au             249                                                      
     9.858317585        -3.944836967        -15.77569388                
     0.000000000         0.000000000         0.000000000                
     0.000000000         0.000000000         0.000000000                
Au             250                                                      
     11.83006646        -5.916585844        -15.77569388                
     0.000000000         0.000000000         0.000000000                
     0.000000000         0.000000000         0.000000000                
Au             251                                                      
     11.83006646        -3.944836967        -17.74744276                
     0.000000000         0.000000000         0.000000000                
     0.000000000         0.000000000         0.000000000                
Au             252                                                      
     13.80181534        -5.916585844        -17.74744276                
     0.000000000         0.000000000         0.000000000                
     0.000000000         0.000000000         0.000000000                
Au             253                                                      
     13.80181534        -3.944836967        -15.77569388                
     0.000000000         0.000000000         0.000000000                
     0.000000000         0.000000000         0.000000000                
Au             254                                                      
     15.77453124        -5.916585844        -15.77569388                
     0.000000000         0.000000000         0.000000000                
     0.000000000         0.000000000         0.000000000                
Au             255                                                      
     15.77453124        -3.944836967        -17.74744276                
     0.000000000         0.000000000         0.000000000                
     0.000000000         0.000000000         0.000000000                
Au             256                                                      
     5.914819826        -1.973088087        -17.74744276                
     0.000000000         0.000000000         0.000000000                
     0.000000000         0.000000000         0.000000000                
Au             257                                                      
     5.914819826       -0.1339208503E-02    -15.77569388                
     0.000000000         0.000000000         0.000000000                
     0.000000000         0.000000000         0.000000000                
Au             258                                                      
     7.886568705        -1.973088087        -15.77569388                
     0.000000000         0.000000000         0.000000000                
     0.000000000         0.000000000         0.000000000                
Au             259                                                      
     7.886568705       -0.1339208503E-02    -17.74744276                
     0.000000000         0.000000000         0.000000000                
     0.000000000         0.000000000         0.000000000                
Au             260                                                      
     15.77453124        -1.973088087        -15.77569388                
     0.000000000         0.000000000         0.000000000                
     0.000000000         0.000000000         0.000000000                
Au             261                                                      
     15.77453124       -0.1339208503E-02    -17.74744276                
     0.000000000         0.000000000         0.000000000                
     0.000000000         0.000000000         0.000000000                
Au             262                                                      
     5.914819826         1.971376688        -17.74744276                
     0.000000000         0.000000000         0.000000000                
     0.000000000         0.000000000         0.000000000                
Au             263                                                      
     5.914819826         3.943125566        -15.77569388                
     0.000000000         0.000000000         0.000000000                
     0.000000000         0.000000000         0.000000000                
Au             264                                                      
     7.886568705         1.971376688        -15.77569388                
     0.000000000         0.000000000         0.000000000                
     0.000000000         0.000000000         0.000000000                
Au             265                                                      
     7.886568705         3.943125566        -17.74744276                
     0.000000000         0.000000000         0.000000000                
     0.000000000         0.000000000         0.000000000                
Au             266                                                      
     9.858317585         3.943125566        -15.77569388                
     0.000000000         0.000000000         0.000000000                
     0.000000000         0.000000000         0.000000000                
Au             267                                                      
     11.83006646         3.943125566        -17.74744276                
     0.000000000         0.000000000         0.000000000                
     0.000000000         0.000000000         0.000000000                
Au             268                                                      
     13.80181534         3.943125566        -15.77569388                
     0.000000000         0.000000000         0.000000000                
     0.000000000         0.000000000         0.000000000                
Au             269                                                      
     15.77453124         1.971376688        -15.77569388                
     0.000000000         0.000000000         0.000000000                
     0.000000000         0.000000000         0.000000000                
Au             270                                                      
     15.77453124         3.943125566        -17.74744276                
     0.000000000         0.000000000         0.000000000                
     0.000000000         0.000000000         0.000000000                
Au             271                                                      
     5.914819826        -5.916585844        -13.80394501                
     0.000000000         0.000000000         0.000000000                
     0.000000000         0.000000000         0.000000000                
Au             272                                                      
     5.914819826        -3.944836967        -11.83219613                
     0.000000000         0.000000000         0.000000000                
     0.000000000         0.000000000         0.000000000                
Au             273                                                      
     7.886568705        -5.916585844        -11.83219613                
     0.000000000         0.000000000         0.000000000                
     0.000000000         0.000000000         0.000000000                
Au             274                                                      
     7.886568705        -3.944836967        -13.80394501                
     0.000000000         0.000000000         0.000000000                
     0.000000000         0.000000000         0.000000000                
Au             275                                                      
     15.77453124        -5.916585844        -11.83219613                
     0.000000000         0.000000000         0.000000000                
     0.000000000         0.000000000         0.000000000                
Au             276                                                      
     15.77453124        -3.944836967        -13.80394501                
     0.000000000         0.000000000         0.000000000                
     0.000000000         0.000000000         0.000000000                
Au             277                                                      
     5.914819826         3.943125566        -11.83219613                
     0.000000000         0.000000000         0.000000000                
     0.000000000         0.000000000         0.000000000                
Au             278                                                      
     7.886568705         3.943125566        -13.80394501                
     0.000000000         0.000000000         0.000000000                
     0.000000000         0.000000000         0.000000000                
Au             279                                                      
     15.77453124         3.943125566        -13.80394501                
     0.000000000         0.000000000         0.000000000                
     0.000000000         0.000000000         0.000000000                
Au             280                                                      
     5.914819826        -5.916585844        -9.859480225                
     0.000000000         0.000000000         0.000000000                
     0.000000000         0.000000000         0.000000000                
Au             281                                                      
     5.914819826        -3.944836967        -7.887731349                
     0.000000000         0.000000000         0.000000000                
     0.000000000         0.000000000         0.000000000                
Au             282                                                      
     7.886568705        -5.916585844        -7.887731349                
     0.000000000         0.000000000         0.000000000                
     0.000000000         0.000000000         0.000000000                
Au             283                                                      
     7.886568705        -3.944836967        -9.859480225                
     0.000000000         0.000000000         0.000000000                
     0.000000000         0.000000000         0.000000000                
Au             284                                                      
     9.858317585        -3.944836967        -7.887731349                
     0.000000000         0.000000000         0.000000000                
     0.000000000         0.000000000         0.000000000                
Au             285                                                      
     11.83006646        -5.916585844        -7.887731349                
     0.000000000         0.000000000         0.000000000                
     0.000000000         0.000000000         0.000000000                
Au             286                                                      
     13.80181534        -3.944836967        -7.887731349                
     0.000000000         0.000000000         0.000000000                
     0.000000000         0.000000000         0.000000000                
Au             287                                                      
     15.77453124        -5.916585844        -7.887731349                
     0.000000000         0.000000000         0.000000000                
     0.000000000         0.000000000         0.000000000                
Au             288                                                      
     15.77453124        -3.944836967        -9.859480225                
     0.000000000         0.000000000         0.000000000                
     0.000000000         0.000000000         0.000000000                
Au             289                                                      
     5.914819826       -0.1339208503E-02    -7.887731349                
     0.000000000         0.000000000         0.000000000                
     0.000000000         0.000000000         0.000000000                
Au             290                                                      
     7.886568705        -1.973088087        -7.887731349                
     0.000000000         0.000000000         0.000000000                
     0.000000000         0.000000000         0.000000000                
Au             291                                                      
     15.77453124        -1.973088087        -7.887731349                
     0.000000000         0.000000000         0.000000000                
     0.000000000         0.000000000         0.000000000                
Au             292                                                      
     5.914819826         3.943125566        -7.887731349                
     0.000000000         0.000000000         0.000000000                
     0.000000000         0.000000000         0.000000000                
Au             293                                                      
     7.886568705         1.971376688        -7.887731349                
     0.000000000         0.000000000         0.000000000                
     0.000000000         0.000000000         0.000000000                
Au             294                                                      
     7.886568705         3.943125566        -9.859480225                
     0.000000000         0.000000000         0.000000000                
     0.000000000         0.000000000         0.000000000                
Au             295                                                      
     9.858317585         3.943125566        -7.887731349                
     0.000000000         0.000000000         0.000000000                
     0.000000000         0.000000000         0.000000000                
Au             296                                                      
     13.80181534         3.943125566        -7.887731349                
     0.000000000         0.000000000         0.000000000                
     0.000000000         0.000000000         0.000000000                
Au             297                                                      
     15.77453124         1.971376688        -7.887731349                
     0.000000000         0.000000000         0.000000000                
     0.000000000         0.000000000         0.000000000                
Au             298                                                      
     15.77453124         3.943125566        -9.859480225                
     0.000000000         0.000000000         0.000000000                
     0.000000000         0.000000000         0.000000000                
Au             299                                                      
    -17.74810076         5.914874446        -17.74744276                
     0.000000000         0.000000000         0.000000000                
     0.000000000         0.000000000         0.000000000                
Au             300                                                      
    -17.74810076         7.886623324        -15.77569388                
     0.000000000         0.000000000         0.000000000                
     0.000000000         0.000000000         0.000000000                
Au             301                                                      
    -15.77635187         5.914874446        -15.77569388                
     0.000000000         0.000000000         0.000000000                
     0.000000000         0.000000000         0.000000000                
Au             302                                                      
    -15.77635187         7.886623324        -17.74744276                
     0.000000000         0.000000000         0.000000000                
     0.000000000         0.000000000         0.000000000                
Au             303                                                      
    -13.80460300         5.914874446        -17.74744276                
     0.000000000         0.000000000         0.000000000                
     0.000000000         0.000000000         0.000000000                
Au             304                                                      
    -13.80460300         7.886623324        -15.77569388                
     0.000000000         0.000000000         0.000000000                
     0.000000000         0.000000000         0.000000000                
Au             305                                                      
    -11.83285412         5.914874446        -15.77569388                
     0.000000000         0.000000000         0.000000000                
     0.000000000         0.000000000         0.000000000                
Au             306                                                      
    -11.83285412         7.886623324        -17.74744276                
     0.000000000         0.000000000         0.000000000                
     0.000000000         0.000000000         0.000000000                
Au             307                                                      
    -9.860138217         5.914874446        -17.74744276                
     0.000000000         0.000000000         0.000000000                
     0.000000000         0.000000000         0.000000000                
Au             308                                                      
    -9.860138217         7.886623324        -15.77569388                
     0.000000000         0.000000000         0.000000000                
     0.000000000         0.000000000         0.000000000                
Au             309                                                      
    -7.888389342         5.914874446        -15.77569388                
     0.000000000         0.000000000         0.000000000                
     0.000000000         0.000000000         0.000000000                
Au             310                                                      
    -7.888389342         7.886623324        -17.74744276                
     0.000000000         0.000000000         0.000000000                
     0.000000000         0.000000000         0.000000000                
Au             311                                                      
    -17.74810076         9.858372196        -17.74744276                
     0.000000000         0.000000000         0.000000000                
     0.000000000         0.000000000         0.000000000                
Au             312                                                      
    -17.74810076         11.83012108        -15.77569388                
     0.000000000         0.000000000         0.000000000                
     0.000000000         0.000000000         0.000000000                
Au             313                                                      
    -15.77635187         9.858372196        -15.77569388                
     0.000000000         0.000000000         0.000000000                
     0.000000000         0.000000000         0.000000000                
Au             314                                                      
    -15.77635187         11.83012108        -17.74744276                
     0.000000000         0.000000000         0.000000000                
     0.000000000         0.000000000         0.000000000                
Au             315                                                      
    -7.888389342         9.858372196        -15.77569388                
     0.000000000         0.000000000         0.000000000                
     0.000000000         0.000000000         0.000000000                
Au             316                                                      
    -7.888389342         11.83012108        -17.74744276                
     0.000000000         0.000000000         0.000000000                
     0.000000000         0.000000000         0.000000000                
Au             317                                                      
    -17.74810076         13.80186996        -17.74744276                
     0.000000000         0.000000000         0.000000000                
     0.000000000         0.000000000         0.000000000                
Au             318                                                      
    -17.74810076         15.77458585        -15.77569388                
     0.000000000         0.000000000         0.000000000                
     0.000000000         0.000000000         0.000000000                
Au             319                                                      
    -15.77635187         13.80186996        -15.77569388                
     0.000000000         0.000000000         0.000000000                
     0.000000000         0.000000000         0.000000000                
Au             320                                                      
    -15.77635187         15.77458585        -17.74744276                
     0.000000000         0.000000000         0.000000000                
     0.000000000         0.000000000         0.000000000                
Au             321                                                      
    -13.80460300         15.77458585        -15.77569388                
     0.000000000         0.000000000         0.000000000                
     0.000000000         0.000000000         0.000000000                
Au             322                                                      
    -11.83285412         15.77458585        -17.74744276                
     0.000000000         0.000000000         0.000000000                
     0.000000000         0.000000000         0.000000000                
Au             323                                                      
    -9.860138217         15.77458585        -15.77569388                
     0.000000000         0.000000000         0.000000000                
     0.000000000         0.000000000         0.000000000                
Au             324                                                      
    -7.888389342         13.80186996        -15.77569388                
     0.000000000         0.000000000         0.000000000                
     0.000000000         0.000000000         0.000000000                
Au             325                                                      
    -7.888389342         15.77458585        -17.74744276                
     0.000000000         0.000000000         0.000000000                
     0.000000000         0.000000000         0.000000000                
Au             326                                                      
    -17.74810076         5.914874446        -13.80394501                
     0.000000000         0.000000000         0.000000000                
     0.000000000         0.000000000         0.000000000                
Au             327                                                      
    -17.74810076         7.886623324        -11.83219613                
     0.000000000         0.000000000         0.000000000                
     0.000000000         0.000000000         0.000000000                
Au             328                                                      
    -15.77635187         5.914874446        -11.83219613                
     0.000000000         0.000000000         0.000000000                
     0.000000000         0.000000000         0.000000000                
Au             329                                                      
    -15.77635187         7.886623324        -13.80394501                
     0.000000000         0.000000000         0.000000000                
     0.000000000         0.000000000         0.000000000                
Au             330                                                      
    -7.888389342         5.914874446        -11.83219613                
     0.000000000         0.000000000         0.000000000                
     0.000000000         0.000000000         0.000000000                
Au             331                                                      
    -7.888389342         7.886623324        -13.80394501                
     0.000000000         0.000000000         0.000000000                
     0.000000000         0.000000000         0.000000000                
Au             332                                                      
    -17.74810076         15.77458585        -11.83219613                
     0.000000000         0.000000000         0.000000000                
     0.000000000         0.000000000         0.000000000                
Au             333                                                      
    -15.77635187         15.77458585        -13.80394501                
     0.000000000         0.000000000         0.000000000                
     0.000000000         0.000000000         0.000000000                
Au             334                                                      
    -7.888389342         15.77458585        -13.80394501                
     0.000000000         0.000000000         0.000000000                
     0.000000000         0.000000000         0.000000000                
Au             335                                                      
    -17.74810076         5.914874446        -9.859480225                
     0.000000000         0.000000000         0.000000000                
     0.000000000         0.000000000         0.000000000                
Au             336                                                      
    -17.74810076         7.886623324        -7.887731349                
     0.000000000         0.000000000         0.000000000                
     0.000000000         0.000000000         0.000000000                
Au             337                                                      
    -15.77635187         5.914874446        -7.887731349                
     0.000000000         0.000000000         0.000000000                
     0.000000000         0.000000000         0.000000000                
Au             338                                                      
    -15.77635187         7.886623324        -9.859480225                
     0.000000000         0.000000000         0.000000000                
     0.000000000         0.000000000         0.000000000                
Au             339                                                      
    -13.80460300         7.886623324        -7.887731349                
     0.000000000         0.000000000         0.000000000                
     0.000000000         0.000000000         0.000000000                
Au             340                                                      
    -11.83285412         5.914874446        -7.887731349                
     0.000000000         0.000000000         0.000000000                
     0.000000000         0.000000000         0.000000000                
Au             341                                                      
    -9.860138217         7.886623324        -7.887731349                
     0.000000000         0.000000000         0.000000000                
     0.000000000         0.000000000         0.000000000                
Au             342                                                      
    -7.888389342         5.914874446        -7.887731349                
     0.000000000         0.000000000         0.000000000                
     0.000000000         0.000000000         0.000000000                
Au             343                                                      
    -7.888389342         7.886623324        -9.859480225                
     0.000000000         0.000000000         0.000000000                
     0.000000000         0.000000000         0.000000000                
Au             344                                                      
    -17.74810076         11.83012108        -7.887731349                
     0.000000000         0.000000000         0.000000000                
     0.000000000         0.000000000         0.000000000                
Au             345                                                      
    -15.77635187         9.858372196        -7.887731349                
     0.000000000         0.000000000         0.000000000                
     0.000000000         0.000000000         0.000000000                
Au             346                                                      
    -7.888389342         9.858372196        -7.887731349                
     0.000000000         0.000000000         0.000000000                
     0.000000000         0.000000000         0.000000000                
Au             347                                                      
    -17.74810076         15.77458585        -7.887731349                
     0.000000000         0.000000000         0.000000000                
     0.000000000         0.000000000         0.000000000                
Au             348                                                      
    -15.77635187         13.80186996        -7.887731349                
     0.000000000         0.000000000         0.000000000                
     0.000000000         0.000000000         0.000000000                
Au             349                                                      
    -15.77635187         15.77458585        -9.859480225                
     0.000000000         0.000000000         0.000000000                
     0.000000000         0.000000000         0.000000000                
Au             350                                                      
    -13.80460300         15.77458585        -7.887731349                
     0.000000000         0.000000000         0.000000000                
     0.000000000         0.000000000         0.000000000                
Au             351                                                      
    -9.860138217         15.77458585        -7.887731349                
     0.000000000         0.000000000         0.000000000                
     0.000000000         0.000000000         0.000000000                
Au             352                                                      
    -7.888389342         13.80186996        -7.887731349                
     0.000000000         0.000000000         0.000000000                
     0.000000000         0.000000000         0.000000000                
Au             353                                                      
    -7.888389342         15.77458585        -9.859480225                
     0.000000000         0.000000000         0.000000000                
     0.000000000         0.000000000         0.000000000                
Au             354                                                      
    -5.916640464         5.914874446        -17.74744276                
     0.000000000         0.000000000         0.000000000                
     0.000000000         0.000000000         0.000000000                
Au             355                                                      
    -5.916640464         7.886623324        -15.77569388                
     0.000000000         0.000000000         0.000000000                
     0.000000000         0.000000000         0.000000000                
Au             356                                                      
    -3.944891584         5.914874446        -15.77569388                
     0.000000000         0.000000000         0.000000000                
     0.000000000         0.000000000         0.000000000                
Au             357                                                      
    -3.944891584         7.886623324        -17.74744276                
     0.000000000         0.000000000         0.000000000                
     0.000000000         0.000000000         0.000000000                
Au             358                                                      
    -1.973142706         5.914874446        -17.74744276                
     0.000000000         0.000000000         0.000000000                
     0.000000000         0.000000000         0.000000000                
Au             359                                                      
    -1.973142706         7.886623324        -15.77569388                
     0.000000000         0.000000000         0.000000000                
     0.000000000         0.000000000         0.000000000                
Au             360                                                      
   -0.1393827083E-02     5.914874446        -15.77569388                
     0.000000000         0.000000000         0.000000000                
     0.000000000         0.000000000         0.000000000                
Au             361                                                      
   -0.1393827083E-02     7.886623324        -17.74744276                
     0.000000000         0.000000000         0.000000000                
     0.000000000         0.000000000         0.000000000                
Au             362                                                      
     1.971322069         5.914874446        -17.74744276                
     0.000000000         0.000000000         0.000000000                
     0.000000000         0.000000000         0.000000000                
Au             363                                                      
     1.971322069         7.886623324        -15.77569388                
     0.000000000         0.000000000         0.000000000                
     0.000000000         0.000000000         0.000000000                
Au             364                                                      
     3.943070948         5.914874446        -15.77569388                
     0.000000000         0.000000000         0.000000000                
     0.000000000         0.000000000         0.000000000                
Au             365                                                      
     3.943070948         7.886623324        -17.74744276                
     0.000000000         0.000000000         0.000000000                
     0.000000000         0.000000000         0.000000000                
Au             366                                                      
    -5.916640464         9.858372196        -17.74744276                
     0.000000000         0.000000000         0.000000000                
     0.000000000         0.000000000         0.000000000                
Au             367                                                      
    -5.916640464         11.83012108        -15.77569388                
     0.000000000         0.000000000         0.000000000                
     0.000000000         0.000000000         0.000000000                
Au             368                                                      
    -3.944891584         9.858372196        -15.77569388                
     0.000000000         0.000000000         0.000000000                
     0.000000000         0.000000000         0.000000000                
Au             369                                                      
    -3.944891584         11.83012108        -17.74744276                
     0.000000000         0.000000000         0.000000000                
     0.000000000         0.000000000         0.000000000                
Au             370                                                      
     3.943070948         9.858372196        -15.77569388                
     0.000000000         0.000000000         0.000000000                
     0.000000000         0.000000000         0.000000000                
Au             371                                                      
     3.943070948         11.83012108        -17.74744276                
     0.000000000         0.000000000         0.000000000                
     0.000000000         0.000000000         0.000000000                
Au             372                                                      
    -5.916640464         13.80186996        -17.74744276                
     0.000000000         0.000000000         0.000000000                
     0.000000000         0.000000000         0.000000000                
Au             373                                                      
    -5.916640464         15.77458585        -15.77569388                
     0.000000000         0.000000000         0.000000000                
     0.000000000         0.000000000         0.000000000                
Au             374                                                      
    -3.944891584         13.80186996        -15.77569388                
     0.000000000         0.000000000         0.000000000                
     0.000000000         0.000000000         0.000000000                
Au             375                                                      
    -3.944891584         15.77458585        -17.74744276                
     0.000000000         0.000000000         0.000000000                
     0.000000000         0.000000000         0.000000000                
Au             376                                                      
    -1.973142706         15.77458585        -15.77569388                
     0.000000000         0.000000000         0.000000000                
     0.000000000         0.000000000         0.000000000                
Au             377                                                      
   -0.1393827083E-02     15.77458585        -17.74744276                
     0.000000000         0.000000000         0.000000000                
     0.000000000         0.000000000         0.000000000                
Au             378                                                      
     1.971322069         15.77458585        -15.77569388                
     0.000000000         0.000000000         0.000000000                
     0.000000000         0.000000000         0.000000000                
Au             379                                                      
     3.943070948         13.80186996        -15.77569388                
     0.000000000         0.000000000         0.000000000                
     0.000000000         0.000000000         0.000000000                
Au             380                                                      
     3.943070948         15.77458585        -17.74744276                
     0.000000000         0.000000000         0.000000000                
     0.000000000         0.000000000         0.000000000                
Au             381                                                      
    -5.916640464         5.914874446        -13.80394501                
     0.000000000         0.000000000         0.000000000                
     0.000000000         0.000000000         0.000000000                
Au             382                                                      
    -5.916640464         7.886623324        -11.83219613                
     0.000000000         0.000000000         0.000000000                
     0.000000000         0.000000000         0.000000000                
Au             383                                                      
    -3.944891584         5.914874446        -11.83219613                
     0.000000000         0.000000000         0.000000000                
     0.000000000         0.000000000         0.000000000                
Au             384                                                      
    -3.944891584         7.886623324        -13.80394501                
     0.000000000         0.000000000         0.000000000                
     0.000000000         0.000000000         0.000000000                
Au             385                                                      
     3.943070948         5.914874446        -11.83219613                
     0.000000000         0.000000000         0.000000000                
     0.000000000         0.000000000         0.000000000                
Au             386                                                      
     3.943070948         7.886623324        -13.80394501                
     0.000000000         0.000000000         0.000000000                
     0.000000000         0.000000000         0.000000000                
Au             387                                                      
    -5.916640464         15.77458585        -11.83219613                
     0.000000000         0.000000000         0.000000000                
     0.000000000         0.000000000         0.000000000                
Au             388                                                      
    -3.944891584         15.77458585        -13.80394501                
     0.000000000         0.000000000         0.000000000                
     0.000000000         0.000000000         0.000000000                
Au             389                                                      
     3.943070948         15.77458585        -13.80394501                
     0.000000000         0.000000000         0.000000000                
     0.000000000         0.000000000         0.000000000                
Au             390                                                      
    -5.916640464         5.914874446        -9.859480225                
     0.000000000         0.000000000         0.000000000                
     0.000000000         0.000000000         0.000000000                
Au             391                                                      
    -5.916640464         7.886623324        -7.887731349                
     0.000000000         0.000000000         0.000000000                
     0.000000000         0.000000000         0.000000000                
Au             392                                                      
    -3.944891584         5.914874446        -7.887731349                
     0.000000000         0.000000000         0.000000000                
     0.000000000         0.000000000         0.000000000                
Au             393                                                      
    -3.944891584         7.886623324        -9.859480225                
     0.000000000         0.000000000         0.000000000                
     0.000000000         0.000000000         0.000000000                
Au             394                                                      
    -1.973142706         7.886623324        -7.887731349                
     0.000000000         0.000000000         0.000000000                
     0.000000000         0.000000000         0.000000000                
Au             395                                                      
   -0.1393827083E-02     5.914874446        -7.887731349                
     0.000000000         0.000000000         0.000000000                
     0.000000000         0.000000000         0.000000000                
Au             396                                                      
     1.971322069         7.886623324        -7.887731349                
     0.000000000         0.000000000         0.000000000                
     0.000000000         0.000000000         0.000000000                
Au             397                                                      
     3.943070948         5.914874446        -7.887731349                
     0.000000000         0.000000000         0.000000000                
     0.000000000         0.000000000         0.000000000                
Au             398                                                      
     3.943070948         7.886623324        -9.859480225                
     0.000000000         0.000000000         0.000000000                
     0.000000000         0.000000000         0.000000000                
Au             399                                                      
    -5.916640464         11.83012108        -7.887731349                
     0.000000000         0.000000000         0.000000000                
     0.000000000         0.000000000         0.000000000                
Au             400                                                      
    -3.944891584         9.858372196        -7.887731349                
     0.000000000         0.000000000         0.000000000                
     0.000000000         0.000000000         0.000000000                
Au             401                                                      
     3.943070948         9.858372196        -7.887731349                
     0.000000000         0.000000000         0.000000000                
     0.000000000         0.000000000         0.000000000                
Au             402                                                      
    -5.916640464         15.77458585        -7.887731349                
     0.000000000         0.000000000         0.000000000                
     0.000000000         0.000000000         0.000000000                
Au             403                                                      
    -3.944891584         13.80186996        -7.887731349                
     0.000000000         0.000000000         0.000000000                
     0.000000000         0.000000000         0.000000000                
Au             404                                                      
    -3.944891584         15.77458585        -9.859480225                
     0.000000000         0.000000000         0.000000000                
     0.000000000         0.000000000         0.000000000                
Au             405                                                      
    -1.973142706         15.77458585        -7.887731349                
     0.000000000         0.000000000         0.000000000                
     0.000000000         0.000000000         0.000000000                
Au             406                                                      
     1.971322069         15.77458585        -7.887731349                
     0.000000000         0.000000000         0.000000000                
     0.000000000         0.000000000         0.000000000                
Au             407                                                      
     3.943070948         13.80186996        -7.887731349                
     0.000000000         0.000000000         0.000000000                
     0.000000000         0.000000000         0.000000000                
Au             408                                                      
     3.943070948         15.77458585        -9.859480225                
     0.000000000         0.000000000         0.000000000                
     0.000000000         0.000000000         0.000000000                
Au             409                                                      
     5.914819826         5.914874446        -17.74744276                
     0.000000000         0.000000000         0.000000000                
     0.000000000         0.000000000         0.000000000                
Au             410                                                      
     5.914819826         7.886623324        -15.77569388                
     0.000000000         0.000000000         0.000000000                
     0.000000000         0.000000000         0.000000000                
Au             411                                                      
     7.886568705         5.914874446        -15.77569388                
     0.000000000         0.000000000         0.000000000                
     0.000000000         0.000000000         0.000000000                
Au             412                                                      
     7.886568705         7.886623324        -17.74744276                
     0.000000000         0.000000000         0.000000000                
     0.000000000         0.000000000         0.000000000                
Au             413                                                      
     9.858317585         5.914874446        -17.74744276                
     0.000000000         0.000000000         0.000000000                
     0.000000000         0.000000000         0.000000000                
Au             414                                                      
     9.858317585         7.886623324        -15.77569388                
     0.000000000         0.000000000         0.000000000                
     0.000000000         0.000000000         0.000000000                
Au             415                                                      
     11.83006646         5.914874446        -15.77569388                
     0.000000000         0.000000000         0.000000000                
     0.000000000         0.000000000         0.000000000                
Au             416                                                      
     11.83006646         7.886623324        -17.74744276                
     0.000000000         0.000000000         0.000000000                
     0.000000000         0.000000000         0.000000000                
Au             417                                                      
     13.80181534         5.914874446        -17.74744276                
     0.000000000         0.000000000         0.000000000                
     0.000000000         0.000000000         0.000000000                
Au             418                                                      
     13.80181534         7.886623324        -15.77569388                
     0.000000000         0.000000000         0.000000000                
     0.000000000         0.000000000         0.000000000                
Au             419                                                      
     15.77453124         5.914874446        -15.77569388                
     0.000000000         0.000000000         0.000000000                
     0.000000000         0.000000000         0.000000000                
Au             420                                                      
     15.77453124         7.886623324        -17.74744276                
     0.000000000         0.000000000         0.000000000                
     0.000000000         0.000000000         0.000000000                
Au             421                                                      
     5.914819826         9.858372196        -17.74744276                
     0.000000000         0.000000000         0.000000000                
     0.000000000         0.000000000         0.000000000                
Au             422                                                      
     5.914819826         11.83012108        -15.77569388                
     0.000000000         0.000000000         0.000000000                
     0.000000000         0.000000000         0.000000000                
Au             423                                                      
     7.886568705         9.858372196        -15.77569388                
     0.000000000         0.000000000         0.000000000                
     0.000000000         0.000000000         0.000000000                
Au             424                                                      
     7.886568705         11.83012108        -17.74744276                
     0.000000000         0.000000000         0.000000000                
     0.000000000         0.000000000         0.000000000                
Au             425                                                      
     15.77453124         9.858372196        -15.77569388                
     0.000000000         0.000000000         0.000000000                
     0.000000000         0.000000000         0.000000000                
Au             426                                                      
     15.77453124         11.83012108        -17.74744276                
     0.000000000         0.000000000         0.000000000                
     0.000000000         0.000000000         0.000000000                
Au             427                                                      
     5.914819826         13.80186996        -17.74744276                
     0.000000000         0.000000000         0.000000000                
     0.000000000         0.000000000         0.000000000                
Au             428                                                      
     5.914819826         15.77458585        -15.77569388                
     0.000000000         0.000000000         0.000000000                
     0.000000000         0.000000000         0.000000000                
Au             429                                                      
     7.886568705         13.80186996        -15.77569388                
     0.000000000         0.000000000         0.000000000                
     0.000000000         0.000000000         0.000000000                
Au             430                                                      
     7.886568705         15.77458585        -17.74744276                
     0.000000000         0.000000000         0.000000000                
     0.000000000         0.000000000         0.000000000                
Au             431                                                      
     9.858317585         15.77458585        -15.77569388                
     0.000000000         0.000000000         0.000000000                
     0.000000000         0.000000000         0.000000000                
Au             432                                                      
     11.83006646         15.77458585        -17.74744276                
     0.000000000         0.000000000         0.000000000                
     0.000000000         0.000000000         0.000000000                
Au             433                                                      
     13.80181534         15.77458585        -15.77569388                
     0.000000000         0.000000000         0.000000000                
     0.000000000         0.000000000         0.000000000                
Au             434                                                      
     15.77453124         13.80186996        -15.77569388                
     0.000000000         0.000000000         0.000000000                
     0.000000000         0.000000000         0.000000000                
Au             435                                                      
     15.77453124         15.77458585        -17.74744276                
     0.000000000         0.000000000         0.000000000                
     0.000000000         0.000000000         0.000000000                
Au             436                                                      
     5.914819826         5.914874446        -13.80394501                
     0.000000000         0.000000000         0.000000000                
     0.000000000         0.000000000         0.000000000                
Au             437                                                      
     5.914819826         7.886623324        -11.83219613                
     0.000000000         0.000000000         0.000000000                
     0.000000000         0.000000000         0.000000000                
Au             438                                                      
     7.886568705         5.914874446        -11.83219613                
     0.000000000         0.000000000         0.000000000                
     0.000000000         0.000000000         0.000000000                
Au             439                                                      
     7.886568705         7.886623324        -13.80394501                
     0.000000000         0.000000000         0.000000000                
     0.000000000         0.000000000         0.000000000                
Au             440                                                      
     15.77453124         5.914874446        -11.83219613                
     0.000000000         0.000000000         0.000000000                
     0.000000000         0.000000000         0.000000000                
Au             441                                                      
     15.77453124         7.886623324        -13.80394501                
     0.000000000         0.000000000         0.000000000                
     0.000000000         0.000000000         0.000000000                
Au             442                                                      
     5.914819826         15.77458585        -11.83219613                
     0.000000000         0.000000000         0.000000000                
     0.000000000         0.000000000         0.000000000                
Au             443                                                      
     7.886568705         15.77458585        -13.80394501                
     0.000000000         0.000000000         0.000000000                
     0.000000000         0.000000000         0.000000000                
Au             444                                                      
     15.77453124         15.77458585        -13.80394501                
     0.000000000         0.000000000         0.000000000                
     0.000000000         0.000000000         0.000000000                
Au             445                                                      
     5.914819826         5.914874446        -9.859480225                
     0.000000000         0.000000000         0.000000000                
     0.000000000         0.000000000         0.000000000                
Au             446                                                      
     5.914819826         7.886623324        -7.887731349                
     0.000000000         0.000000000         0.000000000                
     0.000000000         0.000000000         0.000000000                
Au             447                                                      
     7.886568705         5.914874446        -7.887731349                
     0.000000000         0.000000000         0.000000000                
     0.000000000         0.000000000         0.000000000                
Au             448                                                      
     7.886568705         7.886623324        -9.859480225                
     0.000000000         0.000000000         0.000000000                
     0.000000000         0.000000000         0.000000000                
Au             449                                                      
     9.858317585         7.886623324        -7.887731349                
     0.000000000         0.000000000         0.000000000                
     0.000000000         0.000000000         0.000000000                
Au             450                                                      
     11.83006646         5.914874446        -7.887731349                
     0.000000000         0.000000000         0.000000000                
     0.000000000         0.000000000         0.000000000                
Au             451                                                      
     13.80181534         7.886623324        -7.887731349                
     0.000000000         0.000000000         0.000000000                
     0.000000000         0.000000000         0.000000000                
Au             452                                                      
     15.77453124         5.914874446        -7.887731349                
     0.000000000         0.000000000         0.000000000                
     0.000000000         0.000000000         0.000000000                
Au             453                                                      
     15.77453124         7.886623324        -9.859480225                
     0.000000000         0.000000000         0.000000000                
     0.000000000         0.000000000         0.000000000                
Au             454                                                      
     5.914819826         11.83012108        -7.887731349                
     0.000000000         0.000000000         0.000000000                
     0.000000000         0.000000000         0.000000000                
Au             455                                                      
     7.886568705         9.858372196        -7.887731349                
     0.000000000         0.000000000         0.000000000                
     0.000000000         0.000000000         0.000000000                
Au             456                                                      
     15.77453124         9.858372196        -7.887731349                
     0.000000000         0.000000000         0.000000000                
     0.000000000         0.000000000         0.000000000                
Au             457                                                      
     5.914819826         15.77458585        -7.887731349                
     0.000000000         0.000000000         0.000000000                
     0.000000000         0.000000000         0.000000000                
Au             458                                                      
     7.886568705         13.80186996        -7.887731349                
     0.000000000         0.000000000         0.000000000                
     0.000000000         0.000000000         0.000000000                
Au             459                                                      
     7.886568705         15.77458585        -9.859480225                
     0.000000000         0.000000000         0.000000000                
     0.000000000         0.000000000         0.000000000                
Au             460                                                      
     9.858317585         15.77458585        -7.887731349                
     0.000000000         0.000000000         0.000000000                
     0.000000000         0.000000000         0.000000000                
Au             461                                                      
     13.80181534         15.77458585        -7.887731349                
     0.000000000         0.000000000         0.000000000                
     0.000000000         0.000000000         0.000000000                
Au             462                                                      
     15.77453124         13.80186996        -7.887731349                
     0.000000000         0.000000000         0.000000000                
     0.000000000         0.000000000         0.000000000                
Au             463                                                      
     15.77453124         15.77458585        -9.859480225                
     0.000000000         0.000000000         0.000000000                
     0.000000000         0.000000000         0.000000000                
Au             464                                                      
    -17.74810076        -17.74804613        -5.915982471                
     0.000000000         0.000000000         0.000000000                
     0.000000000         0.000000000         0.000000000                
Au             465                                                      
    -17.74810076        -15.77629726        -3.944233592                
     0.000000000         0.000000000         0.000000000                
     0.000000000         0.000000000         0.000000000                
Au             466                                                      
    -15.77635187        -17.74804613        -3.944233592                
     0.000000000         0.000000000         0.000000000                
     0.000000000         0.000000000         0.000000000                
Au             467                                                      
    -15.77635187        -15.77629726        -5.915982471                
     0.000000000         0.000000000         0.000000000                
     0.000000000         0.000000000         0.000000000                
Au             468                                                      
    -13.80460300        -17.74804613        -5.915982471                
     0.000000000         0.000000000         0.000000000                
     0.000000000         0.000000000         0.000000000                
Au             469                                                      
    -13.80460300        -15.77629726        -3.944233592                
     0.000000000         0.000000000         0.000000000                
     0.000000000         0.000000000         0.000000000                
Au             470                                                      
    -11.83285412        -17.74804613        -3.944233592                
     0.000000000         0.000000000         0.000000000                
     0.000000000         0.000000000         0.000000000                
Au             471                                                      
    -11.83285412        -15.77629726        -5.915982471                
     0.000000000         0.000000000         0.000000000                
     0.000000000         0.000000000         0.000000000                
Au             472                                                      
    -9.860138217        -17.74804613        -5.915982471                
     0.000000000         0.000000000         0.000000000                
     0.000000000         0.000000000         0.000000000                
Au             473                                                      
    -9.860138217        -15.77629726        -3.944233592                
     0.000000000         0.000000000         0.000000000                
     0.000000000         0.000000000         0.000000000                
Au             474                                                      
    -7.888389342        -17.74804613        -3.944233592                
     0.000000000         0.000000000         0.000000000                
     0.000000000         0.000000000         0.000000000                
Au             475                                                      
    -7.888389342        -15.77629726        -5.915982471                
     0.000000000         0.000000000         0.000000000                
     0.000000000         0.000000000         0.000000000                
Au             476                                                      
    -17.74810076        -13.80454838        -5.915982471                
     0.000000000         0.000000000         0.000000000                
     0.000000000         0.000000000         0.000000000                
Au             477                                                      
    -17.74810076        -11.83279949        -3.944233592                
     0.000000000         0.000000000         0.000000000                
     0.000000000         0.000000000         0.000000000                
Au             478                                                      
    -15.77635187        -13.80454838        -3.944233592                
     0.000000000         0.000000000         0.000000000                
     0.000000000         0.000000000         0.000000000                
Au             479                                                      
    -15.77635187        -11.83279949        -5.915982471                
     0.000000000         0.000000000         0.000000000                
     0.000000000         0.000000000         0.000000000                
Au             480                                                      
    -7.888389342        -13.80454838        -3.944233592                
     0.000000000         0.000000000         0.000000000                
     0.000000000         0.000000000         0.000000000                
Au             481                                                      
    -7.888389342        -11.83279949        -5.915982471                
     0.000000000         0.000000000         0.000000000                
     0.000000000         0.000000000         0.000000000                
Au             482                                                      
    -17.74810076        -9.860083606        -5.915982471                
     0.000000000         0.000000000         0.000000000                
     0.000000000         0.000000000         0.000000000                
Au             483                                                      
    -17.74810076        -7.888334723        -3.944233592                
     0.000000000         0.000000000         0.000000000                
     0.000000000         0.000000000         0.000000000                
Au             484                                                      
    -15.77635187        -9.860083606        -3.944233592                
     0.000000000         0.000000000         0.000000000                
     0.000000000         0.000000000         0.000000000                
Au             485                                                      
    -15.77635187        -7.888334723        -5.915982471                
     0.000000000         0.000000000         0.000000000                
     0.000000000         0.000000000         0.000000000                
Au             486                                                      
    -13.80460300        -7.888334723        -3.944233592                
     0.000000000         0.000000000         0.000000000                
     0.000000000         0.000000000         0.000000000                
Au             487                                                      
    -11.83285412        -7.888334723        -5.915982471                
     0.000000000         0.000000000         0.000000000                
     0.000000000         0.000000000         0.000000000                
Au             488                                                      
    -9.860138217        -7.888334723        -3.944233592                
     0.000000000         0.000000000         0.000000000                
     0.000000000         0.000000000         0.000000000                
Au             489                                                      
    -7.888389342        -9.860083606        -3.944233592                
     0.000000000         0.000000000         0.000000000                
     0.000000000         0.000000000         0.000000000                
Au             490                                                      
    -7.888389342        -7.888334723        -5.915982471                
     0.000000000         0.000000000         0.000000000                
     0.000000000         0.000000000         0.000000000                
Au             491                                                      
    -17.74810076        -17.74804613        -1.972484713                
     0.000000000         0.000000000         0.000000000                
     0.000000000         0.000000000         0.000000000                
Au             492                                                      
    -17.74810076        -15.77629726       -0.7358343938E-03            
     0.000000000         0.000000000         0.000000000                
     0.000000000         0.000000000         0.000000000                
Au             493                                                      
    -15.77635187        -17.74804613       -0.7358343938E-03            
     0.000000000         0.000000000         0.000000000                
     0.000000000         0.000000000         0.000000000                
Au             494                                                      
    -15.77635187        -15.77629726        -1.972484713                
     0.000000000         0.000000000         0.000000000                
     0.000000000         0.000000000         0.000000000                
Au             495                                                      
    -7.888389342        -17.74804613       -0.7358343938E-03            
     0.000000000         0.000000000         0.000000000                
     0.000000000         0.000000000         0.000000000                
Au             496                                                      
    -7.888389342        -15.77629726        -1.972484713                
     0.000000000         0.000000000         0.000000000                
     0.000000000         0.000000000         0.000000000                
Au             497                                                      
    -17.74810076        -7.888334723       -0.7358343938E-03            
     0.000000000         0.000000000         0.000000000                
     0.000000000         0.000000000         0.000000000                
Au             498                                                      
    -15.77635187        -7.888334723        -1.972484713                
     0.000000000         0.000000000         0.000000000                
     0.000000000         0.000000000         0.000000000                
Au             499                                                      
    -7.888389342        -7.888334723        -1.972484713                
     0.000000000         0.000000000         0.000000000                
     0.000000000         0.000000000         0.000000000                
Au             500                                                      
    -17.74810076        -17.74804613         1.971980062                
     0.000000000         0.000000000         0.000000000                
     0.000000000         0.000000000         0.000000000                
Au             501                                                      
    -17.74810076        -15.77629726         3.943728941                
     0.000000000         0.000000000         0.000000000                
     0.000000000         0.000000000         0.000000000                
Au             502                                                      
    -15.77635187        -17.74804613         3.943728941                
     0.000000000         0.000000000         0.000000000                
     0.000000000         0.000000000         0.000000000                
Au             503                                                      
    -15.77635187        -15.77629726         1.971980062                
     0.000000000         0.000000000         0.000000000                
     0.000000000         0.000000000         0.000000000                
Au             504                                                      
    -13.80460300        -15.77629726         3.943728941                
     0.000000000         0.000000000         0.000000000                
     0.000000000         0.000000000         0.000000000                
Au             505                                                      
    -11.83285412        -17.74804613         3.943728941                
     0.000000000         0.000000000         0.000000000                
     0.000000000         0.000000000         0.000000000                
Au             506                                                      
    -9.860138217        -15.77629726         3.943728941                
     0.000000000         0.000000000         0.000000000                
     0.000000000         0.000000000         0.000000000                
Au             507                                                      
    -7.888389342        -17.74804613         3.943728941                
     0.000000000         0.000000000         0.000000000                
     0.000000000         0.000000000         0.000000000                
Au             508                                                      
    -7.888389342        -15.77629726         1.971980062                
     0.000000000         0.000000000         0.000000000                
     0.000000000         0.000000000         0.000000000                
Au             509                                                      
    -17.74810076        -11.83279949         3.943728941                
     0.000000000         0.000000000         0.000000000                
     0.000000000         0.000000000         0.000000000                
Au             510                                                      
    -15.77635187        -13.80454838         3.943728941                
     0.000000000         0.000000000         0.000000000                
     0.000000000         0.000000000         0.000000000                
Au             511                                                      
    -7.888389342        -13.80454838         3.943728941                
     0.000000000         0.000000000         0.000000000                
     0.000000000         0.000000000         0.000000000                
Au             512                                                      
    -17.74810076        -7.888334723         3.943728941                
     0.000000000         0.000000000         0.000000000                
     0.000000000         0.000000000         0.000000000                
Au             513                                                      
    -15.77635187        -9.860083606         3.943728941                
     0.000000000         0.000000000         0.000000000                
     0.000000000         0.000000000         0.000000000                
Au             514                                                      
    -15.77635187        -7.888334723         1.971980062                
     0.000000000         0.000000000         0.000000000                
     0.000000000         0.000000000         0.000000000                
Au             515                                                      
    -13.80460300        -7.888334723         3.943728941                
     0.000000000         0.000000000         0.000000000                
     0.000000000         0.000000000         0.000000000                
Au             516                                                      
    -9.860138217        -7.888334723         3.943728941                
     0.000000000         0.000000000         0.000000000                
     0.000000000         0.000000000         0.000000000                
Au             517                                                      
    -7.888389342        -9.860083606         3.943728941                
     0.000000000         0.000000000         0.000000000                
     0.000000000         0.000000000         0.000000000                
Au             518                                                      
    -7.888389342        -7.888334723         1.971980062                
     0.000000000         0.000000000         0.000000000                
     0.000000000         0.000000000         0.000000000                
Au             519                                                      
    -5.916640464        -17.74804613        -5.915982471                
     0.000000000         0.000000000         0.000000000                
     0.000000000         0.000000000         0.000000000                
Au             520                                                      
    -5.916640464        -15.77629726        -3.944233592                
     0.000000000         0.000000000         0.000000000                
     0.000000000         0.000000000         0.000000000                
Au             521                                                      
    -3.944891584        -15.77629726        -5.915982471                
     0.000000000         0.000000000         0.000000000                
     0.000000000         0.000000000         0.000000000                
Au             522                                                      
    -1.973142706        -17.74804613        -5.915982471                
     0.000000000         0.000000000         0.000000000                
     0.000000000         0.000000000         0.000000000                
Au             523                                                      
   -0.1393827083E-02    -15.77629726        -5.915982471                
     0.000000000         0.000000000         0.000000000                
     0.000000000         0.000000000         0.000000000                
Au             524                                                      
     1.971322069        -17.74804613        -5.915982471                
     0.000000000         0.000000000         0.000000000                
     0.000000000         0.000000000         0.000000000                
Au             525                                                      
     3.943070948        -15.77629726        -5.915982471                
     0.000000000         0.000000000         0.000000000                
     0.000000000         0.000000000         0.000000000                
Au             526                                                      
    -5.916640464        -13.80454838        -5.915982471                
     0.000000000         0.000000000         0.000000000                
     0.000000000         0.000000000         0.000000000                
Au             527                                                      
    -5.916640464        -11.83279949        -3.944233592                
     0.000000000         0.000000000         0.000000000                
     0.000000000         0.000000000         0.000000000                
Au             528                                                      
    -3.944891584        -11.83279949        -5.915982471                
     0.000000000         0.000000000         0.000000000                
     0.000000000         0.000000000         0.000000000                
Au             529                                                      
     3.943070948        -11.83279949        -5.915982471                
     0.000000000         0.000000000         0.000000000                
     0.000000000         0.000000000         0.000000000                
Au             530                                                      
    -5.916640464        -9.860083606        -5.915982471                
     0.000000000         0.000000000         0.000000000                
     0.000000000         0.000000000         0.000000000                
Au             531                                                      
    -5.916640464        -7.888334723        -3.944233592                
     0.000000000         0.000000000         0.000000000                
     0.000000000         0.000000000         0.000000000                
Au             532                                                      
    -3.944891584        -7.888334723        -5.915982471                
     0.000000000         0.000000000         0.000000000                
     0.000000000         0.000000000         0.000000000                
Au             533                                                      
   -0.1393827083E-02    -7.888334723        -5.915982471                
     0.000000000         0.000000000         0.000000000                
     0.000000000         0.000000000         0.000000000                
Au             534                                                      
     3.943070948        -7.888334723        -5.915982471                
     0.000000000         0.000000000         0.000000000                
     0.000000000         0.000000000         0.000000000                
Au             535                                                      
    -5.916640464        -17.74804613        -1.972484713                
     0.000000000         0.000000000         0.000000000                
     0.000000000         0.000000000         0.000000000                
Au             536                                                      
    -5.916640464        -15.77629726       -0.7358343938E-03            
     0.000000000         0.000000000         0.000000000                
     0.000000000         0.000000000         0.000000000                
Au             537                                                      
    -5.916640464        -7.888334723       -0.7358343938E-03            
     0.000000000         0.000000000         0.000000000                
     0.000000000         0.000000000         0.000000000                
Au             538                                                      
    -5.916640464        -17.74804613         1.971980062                
     0.000000000         0.000000000         0.000000000                
     0.000000000         0.000000000         0.000000000                
Au             539                                                      
    -5.916640464        -15.77629726         3.943728941                
     0.000000000         0.000000000         0.000000000                
     0.000000000         0.000000000         0.000000000                
Au             540                                                      
    -5.916640464        -11.83279949         3.943728941                
     0.000000000         0.000000000         0.000000000                
     0.000000000         0.000000000         0.000000000                
Au             541                                                      
    -5.916640464        -7.888334723         3.943728941                
     0.000000000         0.000000000         0.000000000                
     0.000000000         0.000000000         0.000000000                
Au             542                                                      
     5.914819826        -17.74804613        -5.915982471                
     0.000000000         0.000000000         0.000000000                
     0.000000000         0.000000000         0.000000000                
Au             543                                                      
     5.914819826        -15.77629726        -3.944233592                
     0.000000000         0.000000000         0.000000000                
     0.000000000         0.000000000         0.000000000                
Au             544                                                      
     7.886568705        -17.74804613        -3.944233592                
     0.000000000         0.000000000         0.000000000                
     0.000000000         0.000000000         0.000000000                
Au             545                                                      
     7.886568705        -15.77629726        -5.915982471                
     0.000000000         0.000000000         0.000000000                
     0.000000000         0.000000000         0.000000000                
Au             546                                                      
     9.858317585        -17.74804613        -5.915982471                
     0.000000000         0.000000000         0.000000000                
     0.000000000         0.000000000         0.000000000                
Au             547                                                      
     9.858317585        -15.77629726        -3.944233592                
     0.000000000         0.000000000         0.000000000                
     0.000000000         0.000000000         0.000000000                
Au             548                                                      
     11.83006646        -17.74804613        -3.944233592                
     0.000000000         0.000000000         0.000000000                
     0.000000000         0.000000000         0.000000000                
Au             549                                                      
     11.83006646        -15.77629726        -5.915982471                
     0.000000000         0.000000000         0.000000000                
     0.000000000         0.000000000         0.000000000                
Au             550                                                      
     13.80181534        -17.74804613        -5.915982471                
     0.000000000         0.000000000         0.000000000                
     0.000000000         0.000000000         0.000000000                
Au             551                                                      
     13.80181534        -15.77629726        -3.944233592                
     0.000000000         0.000000000         0.000000000                
     0.000000000         0.000000000         0.000000000                
Au             552                                                      
     15.77453124        -17.74804613        -3.944233592                
     0.000000000         0.000000000         0.000000000                
     0.000000000         0.000000000         0.000000000                
Au             553                                                      
     15.77453124        -15.77629726        -5.915982471                
     0.000000000         0.000000000         0.000000000                
     0.000000000         0.000000000         0.000000000                
Au             554                                                      
     5.914819826        -13.80454838        -5.915982471                
     0.000000000         0.000000000         0.000000000                
     0.000000000         0.000000000         0.000000000                
Au             555                                                      
     5.914819826        -11.83279949        -3.944233592                
     0.000000000         0.000000000         0.000000000                
     0.000000000         0.000000000         0.000000000                
Au             556                                                      
     7.886568705        -13.80454838        -3.944233592                
     0.000000000         0.000000000         0.000000000                
     0.000000000         0.000000000         0.000000000                
Au             557                                                      
     7.886568705        -11.83279949        -5.915982471                
     0.000000000         0.000000000         0.000000000                
     0.000000000         0.000000000         0.000000000                
Au             558                                                      
     15.77453124        -13.80454838        -3.944233592                
     0.000000000         0.000000000         0.000000000                
     0.000000000         0.000000000         0.000000000                
Au             559                                                      
     15.77453124        -11.83279949        -5.915982471                
     0.000000000         0.000000000         0.000000000                
     0.000000000         0.000000000         0.000000000                
Au             560                                                      
     5.914819826        -9.860083606        -5.915982471                
     0.000000000         0.000000000         0.000000000                
     0.000000000         0.000000000         0.000000000                
Au             561                                                      
     5.914819826        -7.888334723        -3.944233592                
     0.000000000         0.000000000         0.000000000                
     0.000000000         0.000000000         0.000000000                
Au             562                                                      
     7.886568705        -9.860083606        -3.944233592                
     0.000000000         0.000000000         0.000000000                
     0.000000000         0.000000000         0.000000000                
Au             563                                                      
     7.886568705        -7.888334723        -5.915982471                
     0.000000000         0.000000000         0.000000000                
     0.000000000         0.000000000         0.000000000                
Au             564                                                      
     9.858317585        -7.888334723        -3.944233592                
     0.000000000         0.000000000         0.000000000                
     0.000000000         0.000000000         0.000000000                
Au             565                                                      
     11.83006646        -7.888334723        -5.915982471                
     0.000000000         0.000000000         0.000000000                
     0.000000000         0.000000000         0.000000000                
Au             566                                                      
     13.80181534        -7.888334723        -3.944233592                
     0.000000000         0.000000000         0.000000000                
     0.000000000         0.000000000         0.000000000                
Au             567                                                      
     15.77453124        -9.860083606        -3.944233592                
     0.000000000         0.000000000         0.000000000                
     0.000000000         0.000000000         0.000000000                
Au             568                                                      
     15.77453124        -7.888334723        -5.915982471                
     0.000000000         0.000000000         0.000000000                
     0.000000000         0.000000000         0.000000000                
Au             569                                                      
     5.914819826        -17.74804613        -1.972484713                
     0.000000000         0.000000000         0.000000000                
     0.000000000         0.000000000         0.000000000                
Au             570                                                      
     5.914819826        -15.77629726       -0.7358343938E-03            
     0.000000000         0.000000000         0.000000000                
     0.000000000         0.000000000         0.000000000                
Au             571                                                      
     7.886568705        -17.74804613       -0.7358343938E-03            
     0.000000000         0.000000000         0.000000000                
     0.000000000         0.000000000         0.000000000                
Au             572                                                      
     7.886568705        -15.77629726        -1.972484713                
     0.000000000         0.000000000         0.000000000                
     0.000000000         0.000000000         0.000000000                
Au             573                                                      
     15.77453124        -17.74804613       -0.7358343938E-03            
     0.000000000         0.000000000         0.000000000                
     0.000000000         0.000000000         0.000000000                
Au             574                                                      
     15.77453124        -15.77629726        -1.972484713                
     0.000000000         0.000000000         0.000000000                
     0.000000000         0.000000000         0.000000000                
Au             575                                                      
     5.914819826        -7.888334723       -0.7358343938E-03            
     0.000000000         0.000000000         0.000000000                
     0.000000000         0.000000000         0.000000000                
Au             576                                                      
     7.886568705        -7.888334723        -1.972484713                
     0.000000000         0.000000000         0.000000000                
     0.000000000         0.000000000         0.000000000                
Au             577                                                      
     15.77453124        -7.888334723        -1.972484713                
     0.000000000         0.000000000         0.000000000                
     0.000000000         0.000000000         0.000000000                
Au             578                                                      
     5.914819826        -17.74804613         1.971980062                
     0.000000000         0.000000000         0.000000000                
     0.000000000         0.000000000         0.000000000                
Au             579                                                      
     5.914819826        -15.77629726         3.943728941                
     0.000000000         0.000000000         0.000000000                
     0.000000000         0.000000000         0.000000000                
Au             580                                                      
     7.886568705        -17.74804613         3.943728941                
     0.000000000         0.000000000         0.000000000                
     0.000000000         0.000000000         0.000000000                
Au             581                                                      
     7.886568705        -15.77629726         1.971980062                
     0.000000000         0.000000000         0.000000000                
     0.000000000         0.000000000         0.000000000                
Au             582                                                      
     9.858317585        -15.77629726         3.943728941                
     0.000000000         0.000000000         0.000000000                
     0.000000000         0.000000000         0.000000000                
Au             583                                                      
     11.83006646        -17.74804613         3.943728941                
     0.000000000         0.000000000         0.000000000                
     0.000000000         0.000000000         0.000000000                
Au             584                                                      
     13.80181534        -15.77629726         3.943728941                
     0.000000000         0.000000000         0.000000000                
     0.000000000         0.000000000         0.000000000                
Au             585                                                      
     15.77453124        -17.74804613         3.943728941                
     0.000000000         0.000000000         0.000000000                
     0.000000000         0.000000000         0.000000000                
Au             586                                                      
     15.77453124        -15.77629726         1.971980062                
     0.000000000         0.000000000         0.000000000                
     0.000000000         0.000000000         0.000000000                
Au             587                                                      
     5.914819826        -11.83279949         3.943728941                
     0.000000000         0.000000000         0.000000000                
     0.000000000         0.000000000         0.000000000                
Au             588                                                      
     7.886568705        -13.80454838         3.943728941                
     0.000000000         0.000000000         0.000000000                
     0.000000000         0.000000000         0.000000000                
Au             589                                                      
     15.77453124        -13.80454838         3.943728941                
     0.000000000         0.000000000         0.000000000                
     0.000000000         0.000000000         0.000000000                
Au             590                                                      
     5.914819826        -7.888334723         3.943728941                
     0.000000000         0.000000000         0.000000000                
     0.000000000         0.000000000         0.000000000                
Au             591                                                      
     7.886568705        -9.860083606         3.943728941                
     0.000000000         0.000000000         0.000000000                
     0.000000000         0.000000000         0.000000000                
Au             592                                                      
     7.886568705        -7.888334723         1.971980062                
     0.000000000         0.000000000         0.000000000                
     0.000000000         0.000000000         0.000000000                
Au             593                                                      
     9.858317585        -7.888334723         3.943728941                
     0.000000000         0.000000000         0.000000000                
     0.000000000         0.000000000         0.000000000                
Au             594                                                      
     13.80181534        -7.888334723         3.943728941                
     0.000000000         0.000000000         0.000000000                
     0.000000000         0.000000000         0.000000000                
Au             595                                                      
     15.77453124        -9.860083606         3.943728941                
     0.000000000         0.000000000         0.000000000                
     0.000000000         0.000000000         0.000000000                
Au             596                                                      
     15.77453124        -7.888334723         1.971980062                
     0.000000000         0.000000000         0.000000000                
     0.000000000         0.000000000         0.000000000                
Au             597                                                      
    -17.74810076        -5.916585844        -5.915982471                
     0.000000000         0.000000000         0.000000000                
     0.000000000         0.000000000         0.000000000                
Au             598                                                      
    -15.77635187        -5.916585844        -3.944233592                
     0.000000000         0.000000000         0.000000000                
     0.000000000         0.000000000         0.000000000                
Au             599                                                      
    -15.77635187        -3.944836967        -5.915982471                
     0.000000000         0.000000000         0.000000000                
     0.000000000         0.000000000         0.000000000                
Au             600                                                      
    -13.80460300        -5.916585844        -5.915982471                
     0.000000000         0.000000000         0.000000000                
     0.000000000         0.000000000         0.000000000                
Au             601                                                      
    -11.83285412        -5.916585844        -3.944233592                
     0.000000000         0.000000000         0.000000000                
     0.000000000         0.000000000         0.000000000                
Au             602                                                      
    -11.83285412        -3.944836967        -5.915982471                
     0.000000000         0.000000000         0.000000000                
     0.000000000         0.000000000         0.000000000                
Au             603                                                      
    -9.860138217        -5.916585844        -5.915982471                
     0.000000000         0.000000000         0.000000000                
     0.000000000         0.000000000         0.000000000                
Au             604                                                      
    -7.888389342        -5.916585844        -3.944233592                
     0.000000000         0.000000000         0.000000000                
     0.000000000         0.000000000         0.000000000                
Au             605                                                      
    -7.888389342        -3.944836967        -5.915982471                
     0.000000000         0.000000000         0.000000000                
     0.000000000         0.000000000         0.000000000                
Au             606                                                      
    -17.74810076        -1.973088087        -5.915982471                
     0.000000000         0.000000000         0.000000000                
     0.000000000         0.000000000         0.000000000                
Au             607                                                      
    -15.77635187       -0.1339208503E-02    -5.915982471                
     0.000000000         0.000000000         0.000000000                
     0.000000000         0.000000000         0.000000000                
Au             608                                                      
    -7.888389342       -0.1339208503E-02    -5.915982471                
     0.000000000         0.000000000         0.000000000                
     0.000000000         0.000000000         0.000000000                
Au             609                                                      
    -17.74810076         1.971376688        -5.915982471                
     0.000000000         0.000000000         0.000000000                
     0.000000000         0.000000000         0.000000000                
Au             610                                                      
    -15.77635187         3.943125566        -5.915982471                
     0.000000000         0.000000000         0.000000000                
     0.000000000         0.000000000         0.000000000                
Au             611                                                      
    -11.83285412         3.943125566        -5.915982471                
     0.000000000         0.000000000         0.000000000                
     0.000000000         0.000000000         0.000000000                
Au             612                                                      
    -7.888389342         3.943125566        -5.915982471                
     0.000000000         0.000000000         0.000000000                
     0.000000000         0.000000000         0.000000000                
Au             613                                                      
    -17.74810076        -5.916585844        -1.972484713                
     0.000000000         0.000000000         0.000000000                
     0.000000000         0.000000000         0.000000000                
Au             614                                                      
    -15.77635187        -5.916585844       -0.7358343938E-03            
     0.000000000         0.000000000         0.000000000                
     0.000000000         0.000000000         0.000000000                
Au             615                                                      
    -7.888389342        -5.916585844       -0.7358343938E-03            
     0.000000000         0.000000000         0.000000000                
     0.000000000         0.000000000         0.000000000                
Au             616                                                      
    -17.74810076        -5.916585844         1.971980062                
     0.000000000         0.000000000         0.000000000                
     0.000000000         0.000000000         0.000000000                
Au             617                                                      
    -15.77635187        -5.916585844         3.943728941                
     0.000000000         0.000000000         0.000000000                
     0.000000000         0.000000000         0.000000000                
Au             618                                                      
    -11.83285412        -5.916585844         3.943728941                
     0.000000000         0.000000000         0.000000000                
     0.000000000         0.000000000         0.000000000                
Au             619                                                      
    -7.888389342        -5.916585844         3.943728941                
     0.000000000         0.000000000         0.000000000                
     0.000000000         0.000000000         0.000000000                
Au             620                                                      
    -5.916640464        -5.916585844        -5.915982471                
     0.000000000         0.000000000         0.000000000                
     0.000000000         0.000000000         0.000000000                
Au             621                                                      
    -1.973142706        -5.916585844        -5.915982471                
     0.000000000         0.000000000         0.000000000                
     0.000000000         0.000000000         0.000000000                
Au             622                                                      
     1.971322069        -5.916585844        -5.915982471                
     0.000000000         0.000000000         0.000000000                
     0.000000000         0.000000000         0.000000000                
Au             623                                                      
    -5.916640464        -1.973088087        -5.915982471                
     0.000000000         0.000000000         0.000000000                
     0.000000000         0.000000000         0.000000000                
Au             624                                                      
    -5.916640464         1.971376688        -5.915982471                
     0.000000000         0.000000000         0.000000000                
     0.000000000         0.000000000         0.000000000                
Au             625                                                      
    -5.916640464        -5.916585844        -1.972484713                
     0.000000000         0.000000000         0.000000000                
     0.000000000         0.000000000         0.000000000                
Au             626                                                      
    -5.916640464        -5.916585844         1.971980062                
     0.000000000         0.000000000         0.000000000                
     0.000000000         0.000000000         0.000000000                
Au             627                                                      
     5.914819826        -5.916585844        -5.915982471                
     0.000000000         0.000000000         0.000000000                
     0.000000000         0.000000000         0.000000000                
Au             628                                                      
     7.886568705        -5.916585844        -3.944233592                
     0.000000000         0.000000000         0.000000000                
     0.000000000         0.000000000         0.000000000                
Au             629                                                      
     7.886568705        -3.944836967        -5.915982471                
     0.000000000         0.000000000         0.000000000                
     0.000000000         0.000000000         0.000000000                
Au             630                                                      
     9.858317585        -5.916585844        -5.915982471                
     0.000000000         0.000000000         0.000000000                
     0.000000000         0.000000000         0.000000000                
Au             631                                                      
     11.83006646        -5.916585844        -3.944233592                
     0.000000000         0.000000000         0.000000000                
     0.000000000         0.000000000         0.000000000                
Au             632                                                      
     11.83006646        -3.944836967        -5.915982471                
     0.000000000         0.000000000         0.000000000                
     0.000000000         0.000000000         0.000000000                
Au             633                                                      
     13.80181534        -5.916585844        -5.915982471                
     0.000000000         0.000000000         0.000000000                
     0.000000000         0.000000000         0.000000000                
Au             634                                                      
     15.77453124        -5.916585844        -3.944233592                
     0.000000000         0.000000000         0.000000000                
     0.000000000         0.000000000         0.000000000                
Au             635                                                      
     15.77453124        -3.944836967        -5.915982471                
     0.000000000         0.000000000         0.000000000                
     0.000000000         0.000000000         0.000000000                
Au             636                                                      
     5.914819826        -1.973088087        -5.915982471                
     0.000000000         0.000000000         0.000000000                
     0.000000000         0.000000000         0.000000000                
Au             637                                                      
     7.886568705       -0.1339208503E-02    -5.915982471                
     0.000000000         0.000000000         0.000000000                
     0.000000000         0.000000000         0.000000000                
Au             638                                                      
     15.77453124       -0.1339208503E-02    -5.915982471                
     0.000000000         0.000000000         0.000000000                
     0.000000000         0.000000000         0.000000000                
Au             639                                                      
     5.914819826         1.971376688        -5.915982471                
     0.000000000         0.000000000         0.000000000                
     0.000000000         0.000000000         0.000000000                
Au             640                                                      
     7.886568705         3.943125566        -5.915982471                
     0.000000000         0.000000000         0.000000000                
     0.000000000         0.000000000         0.000000000                
Au             641                                                      
     11.83006646         3.943125566        -5.915982471                
     0.000000000         0.000000000         0.000000000                
     0.000000000         0.000000000         0.000000000                
Au             642                                                      
     15.77453124         3.943125566        -5.915982471                
     0.000000000         0.000000000         0.000000000                
     0.000000000         0.000000000         0.000000000                
Au             643                                                      
     5.914819826        -5.916585844        -1.972484713                
     0.000000000         0.000000000         0.000000000                
     0.000000000         0.000000000         0.000000000                
Au             644                                                      
     7.886568705        -5.916585844       -0.7358343938E-03            
     0.000000000         0.000000000         0.000000000                
     0.000000000         0.000000000         0.000000000                
Au             645                                                      
     15.77453124        -5.916585844       -0.7358343938E-03            
     0.000000000         0.000000000         0.000000000                
     0.000000000         0.000000000         0.000000000                
Au             646                                                      
     5.914819826        -5.916585844         1.971980062                
     0.000000000         0.000000000         0.000000000                
     0.000000000         0.000000000         0.000000000                
Au             647                                                      
     7.886568705        -5.916585844         3.943728941                
     0.000000000         0.000000000         0.000000000                
     0.000000000         0.000000000         0.000000000                
Au             648                                                      
     11.83006646        -5.916585844         3.943728941                
     0.000000000         0.000000000         0.000000000                
     0.000000000         0.000000000         0.000000000                
Au             649                                                      
     15.77453124        -5.916585844         3.943728941                
     0.000000000         0.000000000         0.000000000                
     0.000000000         0.000000000         0.000000000                
Au             650                                                      
    -17.74810076         5.914874446        -5.915982471                
     0.000000000         0.000000000         0.000000000                
     0.000000000         0.000000000         0.000000000                
Au             651                                                      
    -17.74810076         7.886623324        -3.944233592                
     0.000000000         0.000000000         0.000000000                
     0.000000000         0.000000000         0.000000000                
Au             652                                                      
    -15.77635187         5.914874446        -3.944233592                
     0.000000000         0.000000000         0.000000000                
     0.000000000         0.000000000         0.000000000                
Au             653                                                      
    -15.77635187         7.886623324        -5.915982471                
     0.000000000         0.000000000         0.000000000                
     0.000000000         0.000000000         0.000000000                
Au             654                                                      
    -13.80460300         5.914874446        -5.915982471                
     0.000000000         0.000000000         0.000000000                
     0.000000000         0.000000000         0.000000000                
Au             655                                                      
    -13.80460300         7.886623324        -3.944233592                
     0.000000000         0.000000000         0.000000000                
     0.000000000         0.000000000         0.000000000                
Au             656                                                      
    -11.83285412         5.914874446        -3.944233592                
     0.000000000         0.000000000         0.000000000                
     0.000000000         0.000000000         0.000000000                
Au             657                                                      
    -11.83285412         7.886623324        -5.915982471                
     0.000000000         0.000000000         0.000000000                
     0.000000000         0.000000000         0.000000000                
Au             658                                                      
    -9.860138217         5.914874446        -5.915982471                
     0.000000000         0.000000000         0.000000000                
     0.000000000         0.000000000         0.000000000                
Au             659                                                      
    -9.860138217         7.886623324        -3.944233592                
     0.000000000         0.000000000         0.000000000                
     0.000000000         0.000000000         0.000000000                
Au             660                                                      
    -7.888389342         5.914874446        -3.944233592                
     0.000000000         0.000000000         0.000000000                
     0.000000000         0.000000000         0.000000000                
Au             661                                                      
    -7.888389342         7.886623324        -5.915982471                
     0.000000000         0.000000000         0.000000000                
     0.000000000         0.000000000         0.000000000                
Au             662                                                      
    -17.74810076         9.858372196        -5.915982471                
     0.000000000         0.000000000         0.000000000                
     0.000000000         0.000000000         0.000000000                
Au             663                                                      
    -17.74810076         11.83012108        -3.944233592                
     0.000000000         0.000000000         0.000000000                
     0.000000000         0.000000000         0.000000000                
Au             664                                                      
    -15.77635187         9.858372196        -3.944233592                
     0.000000000         0.000000000         0.000000000                
     0.000000000         0.000000000         0.000000000                
Au             665                                                      
    -15.77635187         11.83012108        -5.915982471                
     0.000000000         0.000000000         0.000000000                
     0.000000000         0.000000000         0.000000000                
Au             666                                                      
    -7.888389342         9.858372196        -3.944233592                
     0.000000000         0.000000000         0.000000000                
     0.000000000         0.000000000         0.000000000                
Au             667                                                      
    -7.888389342         11.83012108        -5.915982471                
     0.000000000         0.000000000         0.000000000                
     0.000000000         0.000000000         0.000000000                
Au             668                                                      
    -17.74810076         13.80186996        -5.915982471                
     0.000000000         0.000000000         0.000000000                
     0.000000000         0.000000000         0.000000000                
Au             669                                                      
    -17.74810076         15.77458585        -3.944233592                
     0.000000000         0.000000000         0.000000000                
     0.000000000         0.000000000         0.000000000                
Au             670                                                      
    -15.77635187         13.80186996        -3.944233592                
     0.000000000         0.000000000         0.000000000                
     0.000000000         0.000000000         0.000000000                
Au             671                                                      
    -15.77635187         15.77458585        -5.915982471                
     0.000000000         0.000000000         0.000000000                
     0.000000000         0.000000000         0.000000000                
Au             672                                                      
    -13.80460300         15.77458585        -3.944233592                
     0.000000000         0.000000000         0.000000000                
     0.000000000         0.000000000         0.000000000                
Au             673                                                      
    -11.83285412         15.77458585        -5.915982471                
     0.000000000         0.000000000         0.000000000                
     0.000000000         0.000000000         0.000000000                
Au             674                                                      
    -9.860138217         15.77458585        -3.944233592                
     0.000000000         0.000000000         0.000000000                
     0.000000000         0.000000000         0.000000000                
Au             675                                                      
    -7.888389342         13.80186996        -3.944233592                
     0.000000000         0.000000000         0.000000000                
     0.000000000         0.000000000         0.000000000                
Au             676                                                      
    -7.888389342         15.77458585        -5.915982471                
     0.000000000         0.000000000         0.000000000                
     0.000000000         0.000000000         0.000000000                
Au             677                                                      
    -17.74810076         5.914874446        -1.972484713                
     0.000000000         0.000000000         0.000000000                
     0.000000000         0.000000000         0.000000000                
Au             678                                                      
    -17.74810076         7.886623324       -0.7358343938E-03            
     0.000000000         0.000000000         0.000000000                
     0.000000000         0.000000000         0.000000000                
Au             679                                                      
    -15.77635187         5.914874446       -0.7358343938E-03            
     0.000000000         0.000000000         0.000000000                
     0.000000000         0.000000000         0.000000000                
Au             680                                                      
    -15.77635187         7.886623324        -1.972484713                
     0.000000000         0.000000000         0.000000000                
     0.000000000         0.000000000         0.000000000                
Au             681                                                      
    -7.888389342         5.914874446       -0.7358343938E-03            
     0.000000000         0.000000000         0.000000000                
     0.000000000         0.000000000         0.000000000                
Au             682                                                      
    -7.888389342         7.886623324        -1.972484713                
     0.000000000         0.000000000         0.000000000                
     0.000000000         0.000000000         0.000000000                
Au             683                                                      
    -17.74810076         15.77458585       -0.7358343938E-03            
     0.000000000         0.000000000         0.000000000                
     0.000000000         0.000000000         0.000000000                
Au             684                                                      
    -15.77635187         15.77458585        -1.972484713                
     0.000000000         0.000000000         0.000000000                
     0.000000000         0.000000000         0.000000000                
Au             685                                                      
    -7.888389342         15.77458585        -1.972484713                
     0.000000000         0.000000000         0.000000000                
     0.000000000         0.000000000         0.000000000                
Au             686                                                      
    -17.74810076         5.914874446         1.971980062                
     0.000000000         0.000000000         0.000000000                
     0.000000000         0.000000000         0.000000000                
Au             687                                                      
    -17.74810076         7.886623324         3.943728941                
     0.000000000         0.000000000         0.000000000                
     0.000000000         0.000000000         0.000000000                
Au             688                                                      
    -15.77635187         5.914874446         3.943728941                
     0.000000000         0.000000000         0.000000000                
     0.000000000         0.000000000         0.000000000                
Au             689                                                      
    -15.77635187         7.886623324         1.971980062                
     0.000000000         0.000000000         0.000000000                
     0.000000000         0.000000000         0.000000000                
Au             690                                                      
    -13.80460300         7.886623324         3.943728941                
     0.000000000         0.000000000         0.000000000                
     0.000000000         0.000000000         0.000000000                
Au             691                                                      
    -11.83285412         5.914874446         3.943728941                
     0.000000000         0.000000000         0.000000000                
     0.000000000         0.000000000         0.000000000                
Au             692                                                      
    -9.860138217         7.886623324         3.943728941                
     0.000000000         0.000000000         0.000000000                
     0.000000000         0.000000000         0.000000000                
Au             693                                                      
    -7.888389342         5.914874446         3.943728941                
     0.000000000         0.000000000         0.000000000                
     0.000000000         0.000000000         0.000000000                
Au             694                                                      
    -7.888389342         7.886623324         1.971980062                
     0.000000000         0.000000000         0.000000000                
     0.000000000         0.000000000         0.000000000                
Au             695                                                      
    -17.74810076         11.83012108         3.943728941                
     0.000000000         0.000000000         0.000000000                
     0.000000000         0.000000000         0.000000000                
Au             696                                                      
    -15.77635187         9.858372196         3.943728941                
     0.000000000         0.000000000         0.000000000                
     0.000000000         0.000000000         0.000000000                
Au             697                                                      
    -7.888389342         9.858372196         3.943728941                
     0.000000000         0.000000000         0.000000000                
     0.000000000         0.000000000         0.000000000                
Au             698                                                      
    -17.74810076         15.77458585         3.943728941                
     0.000000000         0.000000000         0.000000000                
     0.000000000         0.000000000         0.000000000                
Au             699                                                      
    -15.77635187         13.80186996         3.943728941                
     0.000000000         0.000000000         0.000000000                
     0.000000000         0.000000000         0.000000000                
Au             700                                                      
    -15.77635187         15.77458585         1.971980062                
     0.000000000         0.000000000         0.000000000                
     0.000000000         0.000000000         0.000000000                
Au             701                                                      
    -13.80460300         15.77458585         3.943728941                
     0.000000000         0.000000000         0.000000000                
     0.000000000         0.000000000         0.000000000                
Au             702                                                      
    -9.860138217         15.77458585         3.943728941                
     0.000000000         0.000000000         0.000000000                
     0.000000000         0.000000000         0.000000000                
Au             703                                                      
    -7.888389342         13.80186996         3.943728941                
     0.000000000         0.000000000         0.000000000                
     0.000000000         0.000000000         0.000000000                
Au             704                                                      
    -7.888389342         15.77458585         1.971980062                
     0.000000000         0.000000000         0.000000000                
     0.000000000         0.000000000         0.000000000                
Au             705                                                      
    -5.916640464         5.914874446        -5.915982471                
     0.000000000         0.000000000         0.000000000                
     0.000000000         0.000000000         0.000000000                
Au             706                                                      
    -5.916640464         7.886623324        -3.944233592                
     0.000000000         0.000000000         0.000000000                
     0.000000000         0.000000000         0.000000000                
Au             707                                                      
    -3.944891584         7.886623324        -5.915982471                
     0.000000000         0.000000000         0.000000000                
     0.000000000         0.000000000         0.000000000                
Au             708                                                      
    -1.973142706         5.914874446        -5.915982471                
     0.000000000         0.000000000         0.000000000                
     0.000000000         0.000000000         0.000000000                
Au             709                                                      
   -0.1393827083E-02     7.886623324        -5.915982471                
     0.000000000         0.000000000         0.000000000                
     0.000000000         0.000000000         0.000000000                
Au             710                                                      
     1.971322069         5.914874446        -5.915982471                
     0.000000000         0.000000000         0.000000000                
     0.000000000         0.000000000         0.000000000                
Au             711                                                      
     3.943070948         7.886623324        -5.915982471                
     0.000000000         0.000000000         0.000000000                
     0.000000000         0.000000000         0.000000000                
Au             712                                                      
    -5.916640464         9.858372196        -5.915982471                
     0.000000000         0.000000000         0.000000000                
     0.000000000         0.000000000         0.000000000                
Au             713                                                      
    -5.916640464         11.83012108        -3.944233592                
     0.000000000         0.000000000         0.000000000                
     0.000000000         0.000000000         0.000000000                
Au             714                                                      
    -3.944891584         11.83012108        -5.915982471                
     0.000000000         0.000000000         0.000000000                
     0.000000000         0.000000000         0.000000000                
Au             715                                                      
     3.943070948         11.83012108        -5.915982471                
     0.000000000         0.000000000         0.000000000                
     0.000000000         0.000000000         0.000000000                
Au             716                                                      
    -5.916640464         13.80186996        -5.915982471                
     0.000000000         0.000000000         0.000000000                
     0.000000000         0.000000000         0.000000000                
Au             717                                                      
    -5.916640464         15.77458585        -3.944233592                
     0.000000000         0.000000000         0.000000000                
     0.000000000         0.000000000         0.000000000                
Au             718                                                      
    -3.944891584         15.77458585        -5.915982471                
     0.000000000         0.000000000         0.000000000                
     0.000000000         0.000000000         0.000000000                
Au             719                                                      
   -0.1393827083E-02     15.77458585        -5.915982471                
     0.000000000         0.000000000         0.000000000                
     0.000000000         0.000000000         0.000000000                
Au             720                                                      
     3.943070948         15.77458585        -5.915982471                
     0.000000000         0.000000000         0.000000000                
     0.000000000         0.000000000         0.000000000                
Au             721                                                      
    -5.916640464         5.914874446        -1.972484713                
     0.000000000         0.000000000         0.000000000                
     0.000000000         0.000000000         0.000000000                
Au             722                                                      
    -5.916640464         7.886623324       -0.7358343938E-03            
     0.000000000         0.000000000         0.000000000                
     0.000000000         0.000000000         0.000000000                
Au             723                                                      
    -5.916640464         15.77458585       -0.7358343938E-03            
     0.000000000         0.000000000         0.000000000                
     0.000000000         0.000000000         0.000000000                
Au             724                                                      
    -5.916640464         5.914874446         1.971980062                
     0.000000000         0.000000000         0.000000000                
     0.000000000         0.000000000         0.000000000                
Au             725                                                      
    -5.916640464         7.886623324         3.943728941                
     0.000000000         0.000000000         0.000000000                
     0.000000000         0.000000000         0.000000000                
Au             726                                                      
    -5.916640464         11.83012108         3.943728941                
     0.000000000         0.000000000         0.000000000                
     0.000000000         0.000000000         0.000000000                
Au             727                                                      
    -5.916640464         15.77458585         3.943728941                
     0.000000000         0.000000000         0.000000000                
     0.000000000         0.000000000         0.000000000                
Au             728                                                      
     5.914819826         5.914874446        -5.915982471                
     0.000000000         0.000000000         0.000000000                
     0.000000000         0.000000000         0.000000000                
Au             729                                                      
     5.914819826         7.886623324        -3.944233592                
     0.000000000         0.000000000         0.000000000                
     0.000000000         0.000000000         0.000000000                
Au             730                                                      
     7.886568705         5.914874446        -3.944233592                
     0.000000000         0.000000000         0.000000000                
     0.000000000         0.000000000         0.000000000                
Au             731                                                      
     7.886568705         7.886623324        -5.915982471                
     0.000000000         0.000000000         0.000000000                
     0.000000000         0.000000000         0.000000000                
Au             732                                                      
     9.858317585         5.914874446        -5.915982471                
     0.000000000         0.000000000         0.000000000                
     0.000000000         0.000000000         0.000000000                
Au             733                                                      
     9.858317585         7.886623324        -3.944233592                
     0.000000000         0.000000000         0.000000000                
     0.000000000         0.000000000         0.000000000                
Au             734                                                      
     11.83006646         5.914874446        -3.944233592                
     0.000000000         0.000000000         0.000000000                
     0.000000000         0.000000000         0.000000000                
Au             735                                                      
     11.83006646         7.886623324        -5.915982471                
     0.000000000         0.000000000         0.000000000                
     0.000000000         0.000000000         0.000000000                
Au             736                                                      
     13.80181534         5.914874446        -5.915982471                
     0.000000000         0.000000000         0.000000000                
     0.000000000         0.000000000         0.000000000                
Au             737                                                      
     13.80181534         7.886623324        -3.944233592                
     0.000000000         0.000000000         0.000000000                
     0.000000000         0.000000000         0.000000000                
Au             738                                                      
     15.77453124         5.914874446        -3.944233592                
     0.000000000         0.000000000         0.000000000                
     0.000000000         0.000000000         0.000000000                
Au             739                                                      
     15.77453124         7.886623324        -5.915982471                
     0.000000000         0.000000000         0.000000000                
     0.000000000         0.000000000         0.000000000                
Au             740                                                      
     5.914819826         9.858372196        -5.915982471                
     0.000000000         0.000000000         0.000000000                
     0.000000000         0.000000000         0.000000000                
Au             741                                                      
     5.914819826         11.83012108        -3.944233592                
     0.000000000         0.000000000         0.000000000                
     0.000000000         0.000000000         0.000000000                
Au             742                                                      
     7.886568705         9.858372196        -3.944233592                
     0.000000000         0.000000000         0.000000000                
     0.000000000         0.000000000         0.000000000                
Au             743                                                      
     7.886568705         11.83012108        -5.915982471                
     0.000000000         0.000000000         0.000000000                
     0.000000000         0.000000000         0.000000000                
Au             744                                                      
     15.77453124         9.858372196        -3.944233592                
     0.000000000         0.000000000         0.000000000                
     0.000000000         0.000000000         0.000000000                
Au             745                                                      
     15.77453124         11.83012108        -5.915982471                
     0.000000000         0.000000000         0.000000000                
     0.000000000         0.000000000         0.000000000                
Au             746                                                      
     5.914819826         13.80186996        -5.915982471                
     0.000000000         0.000000000         0.000000000                
     0.000000000         0.000000000         0.000000000                
Au             747                                                      
     5.914819826         15.77458585        -3.944233592                
     0.000000000         0.000000000         0.000000000                
     0.000000000         0.000000000         0.000000000                
Au             748                                                      
     7.886568705         13.80186996        -3.944233592                
     0.000000000         0.000000000         0.000000000                
     0.000000000         0.000000000         0.000000000                
Au             749                                                      
     7.886568705         15.77458585        -5.915982471                
     0.000000000         0.000000000         0.000000000                
     0.000000000         0.000000000         0.000000000                
Au             750                                                      
     9.858317585         15.77458585        -3.944233592                
     0.000000000         0.000000000         0.000000000                
     0.000000000         0.000000000         0.000000000                
Au             751                                                      
     11.83006646         15.77458585        -5.915982471                
     0.000000000         0.000000000         0.000000000                
     0.000000000         0.000000000         0.000000000                
Au             752                                                      
     13.80181534         15.77458585        -3.944233592                
     0.000000000         0.000000000         0.000000000                
     0.000000000         0.000000000         0.000000000                
Au             753                                                      
     15.77453124         13.80186996        -3.944233592                
     0.000000000         0.000000000         0.000000000                
     0.000000000         0.000000000         0.000000000                
Au             754                                                      
     15.77453124         15.77458585        -5.915982471                
     0.000000000         0.000000000         0.000000000                
     0.000000000         0.000000000         0.000000000                
Au             755                                                      
     5.914819826         5.914874446        -1.972484713                
     0.000000000         0.000000000         0.000000000                
     0.000000000         0.000000000         0.000000000                
Au             756                                                      
     5.914819826         7.886623324       -0.7358343938E-03            
     0.000000000         0.000000000         0.000000000                
     0.000000000         0.000000000         0.000000000                
Au             757                                                      
     7.886568705         5.914874446       -0.7358343938E-03            
     0.000000000         0.000000000         0.000000000                
     0.000000000         0.000000000         0.000000000                
Au             758                                                      
     7.886568705         7.886623324        -1.972484713                
     0.000000000         0.000000000         0.000000000                
     0.000000000         0.000000000         0.000000000                
Au             759                                                      
     15.77453124         5.914874446       -0.7358343938E-03            
     0.000000000         0.000000000         0.000000000                
     0.000000000         0.000000000         0.000000000                
Au             760                                                      
     15.77453124         7.886623324        -1.972484713                
     0.000000000         0.000000000         0.000000000                
     0.000000000         0.000000000         0.000000000                
Au             761                                                      
     5.914819826         15.77458585       -0.7358343938E-03            
     0.000000000         0.000000000         0.000000000                
     0.000000000         0.000000000         0.000000000                
Au             762                                                      
     7.886568705         15.77458585        -1.972484713                
     0.000000000         0.000000000         0.000000000                
     0.000000000         0.000000000         0.000000000                
Au             763                                                      
     15.77453124         15.77458585        -1.972484713                
     0.000000000         0.000000000         0.000000000                
     0.000000000         0.000000000         0.000000000                
Au             764                                                      
     5.914819826         5.914874446         1.971980062                
     0.000000000         0.000000000         0.000000000                
     0.000000000         0.000000000         0.000000000                
Au             765                                                      
     5.914819826         7.886623324         3.943728941                
     0.000000000         0.000000000         0.000000000                
     0.000000000         0.000000000         0.000000000                
Au             766                                                      
     7.886568705         5.914874446         3.943728941                
     0.000000000         0.000000000         0.000000000                
     0.000000000         0.000000000         0.000000000                
Au             767                                                      
     7.886568705         7.886623324         1.971980062                
     0.000000000         0.000000000         0.000000000                
     0.000000000         0.000000000         0.000000000                
Au             768                                                      
     9.858317585         7.886623324         3.943728941                
     0.000000000         0.000000000         0.000000000                
     0.000000000         0.000000000         0.000000000                
Au             769                                                      
     11.83006646         5.914874446         3.943728941                
     0.000000000         0.000000000         0.000000000                
     0.000000000         0.000000000         0.000000000                
Au             770                                                      
     13.80181534         7.886623324         3.943728941                
     0.000000000         0.000000000         0.000000000                
     0.000000000         0.000000000         0.000000000                
Au             771                                                      
     15.77453124         5.914874446         3.943728941                
     0.000000000         0.000000000         0.000000000                
     0.000000000         0.000000000         0.000000000                
Au             772                                                      
     15.77453124         7.886623324         1.971980062                
     0.000000000         0.000000000         0.000000000                
     0.000000000         0.000000000         0.000000000                
Au             773                                                      
     5.914819826         11.83012108         3.943728941                
     0.000000000         0.000000000         0.000000000                
     0.000000000         0.000000000         0.000000000                
Au             774                                                      
     7.886568705         9.858372196         3.943728941                
     0.000000000         0.000000000         0.000000000                
     0.000000000         0.000000000         0.000000000                
Au             775                                                      
     15.77453124         9.858372196         3.943728941                
     0.000000000         0.000000000         0.000000000                
     0.000000000         0.000000000         0.000000000                
Au             776                                                      
     5.914819826         15.77458585         3.943728941                
     0.000000000         0.000000000         0.000000000                
     0.000000000         0.000000000         0.000000000                
Au             777                                                      
     7.886568705         13.80186996         3.943728941                
     0.000000000         0.000000000         0.000000000                
     0.000000000         0.000000000         0.000000000                
Au             778                                                      
     7.886568705         15.77458585         1.971980062                
     0.000000000         0.000000000         0.000000000                
     0.000000000         0.000000000         0.000000000                
Au             779                                                      
     9.858317585         15.77458585         3.943728941                
     0.000000000         0.000000000         0.000000000                
     0.000000000         0.000000000         0.000000000                
Au             780                                                      
     13.80181534         15.77458585         3.943728941                
     0.000000000         0.000000000         0.000000000                
     0.000000000         0.000000000         0.000000000                
Au             781                                                      
     15.77453124         13.80186996         3.943728941                
     0.000000000         0.000000000         0.000000000                
     0.000000000         0.000000000         0.000000000                
Au             782                                                      
     15.77453124         15.77458585         1.971980062                
     0.000000000         0.000000000         0.000000000                
     0.000000000         0.000000000         0.000000000                
Au             783                                                      
    -17.74810076        -17.74804613         5.915477819                
     0.000000000         0.000000000         0.000000000                
     0.000000000         0.000000000         0.000000000                
Au             784                                                      
    -17.74810076        -15.77629726         7.887226698                
     0.000000000         0.000000000         0.000000000                
     0.000000000         0.000000000         0.000000000                
Au             785                                                      
    -15.77635187        -17.74804613         7.887226698                
     0.000000000         0.000000000         0.000000000                
     0.000000000         0.000000000         0.000000000                
Au             786                                                      
    -15.77635187        -15.77629726         5.915477819                
     0.000000000         0.000000000         0.000000000                
     0.000000000         0.000000000         0.000000000                
Au             787                                                      
    -13.80460300        -17.74804613         5.915477819                
     0.000000000         0.000000000         0.000000000                
     0.000000000         0.000000000         0.000000000                
Au             788                                                      
    -13.80460300        -15.77629726         7.887226698                
     0.000000000         0.000000000         0.000000000                
     0.000000000         0.000000000         0.000000000                
Au             789                                                      
    -11.83285412        -17.74804613         7.887226698                
     0.000000000         0.000000000         0.000000000                
     0.000000000         0.000000000         0.000000000                
Au             790                                                      
    -11.83285412        -15.77629726         5.915477819                
     0.000000000         0.000000000         0.000000000                
     0.000000000         0.000000000         0.000000000                
Au             791                                                      
    -9.860138217        -17.74804613         5.915477819                
     0.000000000         0.000000000         0.000000000                
     0.000000000         0.000000000         0.000000000                
Au             792                                                      
    -9.860138217        -15.77629726         7.887226698                
     0.000000000         0.000000000         0.000000000                
     0.000000000         0.000000000         0.000000000                
Au             793                                                      
    -7.888389342        -17.74804613         7.887226698                
     0.000000000         0.000000000         0.000000000                
     0.000000000         0.000000000         0.000000000                
Au             794                                                      
    -7.888389342        -15.77629726         5.915477819                
     0.000000000         0.000000000         0.000000000                
     0.000000000         0.000000000         0.000000000                
Au             795                                                      
    -17.74810076        -13.80454838         5.915477819                
     0.000000000         0.000000000         0.000000000                
     0.000000000         0.000000000         0.000000000                
Au             796                                                      
    -17.74810076        -11.83279949         7.887226698                
     0.000000000         0.000000000         0.000000000                
     0.000000000         0.000000000         0.000000000                
Au             797                                                      
    -15.77635187        -13.80454838         7.887226698                
     0.000000000         0.000000000         0.000000000                
     0.000000000         0.000000000         0.000000000                
Au             798                                                      
    -15.77635187        -11.83279949         5.915477819                
     0.000000000         0.000000000         0.000000000                
     0.000000000         0.000000000         0.000000000                
Au             799                                                      
    -7.888389342        -13.80454838         7.887226698                
     0.000000000         0.000000000         0.000000000                
     0.000000000         0.000000000         0.000000000                
Au             800                                                      
    -7.888389342        -11.83279949         5.915477819                
     0.000000000         0.000000000         0.000000000                
     0.000000000         0.000000000         0.000000000                
Au             801                                                      
    -17.74810076        -9.860083606         5.915477819                
     0.000000000         0.000000000         0.000000000                
     0.000000000         0.000000000         0.000000000                
Au             802                                                      
    -17.74810076        -7.888334723         7.887226698                
     0.000000000         0.000000000         0.000000000                
     0.000000000         0.000000000         0.000000000                
Au             803                                                      
    -15.77635187        -9.860083606         7.887226698                
     0.000000000         0.000000000         0.000000000                
     0.000000000         0.000000000         0.000000000                
Au             804                                                      
    -15.77635187        -7.888334723         5.915477819                
     0.000000000         0.000000000         0.000000000                
     0.000000000         0.000000000         0.000000000                
Au             805                                                      
    -13.80460300        -7.888334723         7.887226698                
     0.000000000         0.000000000         0.000000000                
     0.000000000         0.000000000         0.000000000                
Au             806                                                      
    -11.83285412        -7.888334723         5.915477819                
     0.000000000         0.000000000         0.000000000                
     0.000000000         0.000000000         0.000000000                
Au             807                                                      
    -9.860138217        -7.888334723         7.887226698                
     0.000000000         0.000000000         0.000000000                
     0.000000000         0.000000000         0.000000000                
Au             808                                                      
    -7.888389342        -9.860083606         7.887226698                
     0.000000000         0.000000000         0.000000000                
     0.000000000         0.000000000         0.000000000                
Au             809                                                      
    -7.888389342        -7.888334723         5.915477819                
     0.000000000         0.000000000         0.000000000                
     0.000000000         0.000000000         0.000000000                
Au             810                                                      
    -17.74810076        -17.74804613         9.858975577                
     0.000000000         0.000000000         0.000000000                
     0.000000000         0.000000000         0.000000000                
Au             811                                                      
    -17.74810076        -15.77629726         11.83072446                
     0.000000000         0.000000000         0.000000000                
     0.000000000         0.000000000         0.000000000                
Au             812                                                      
    -15.77635187        -17.74804613         11.83072446                
     0.000000000         0.000000000         0.000000000                
     0.000000000         0.000000000         0.000000000                
Au             813                                                      
    -15.77635187        -15.77629726         9.858975577                
     0.000000000         0.000000000         0.000000000                
     0.000000000         0.000000000         0.000000000                
Au             814                                                      
    -7.888389342        -17.74804613         11.83072446                
     0.000000000         0.000000000         0.000000000                
     0.000000000         0.000000000         0.000000000                
Au             815                                                      
    -7.888389342        -15.77629726         9.858975577                
     0.000000000         0.000000000         0.000000000                
     0.000000000         0.000000000         0.000000000                
Au             816                                                      
    -17.74810076        -7.888334723         11.83072446                
     0.000000000         0.000000000         0.000000000                
     0.000000000         0.000000000         0.000000000                
Au             817                                                      
    -15.77635187        -7.888334723         9.858975577                
     0.000000000         0.000000000         0.000000000                
     0.000000000         0.000000000         0.000000000                
Au             818                                                      
    -7.888389342        -7.888334723         9.858975577                
     0.000000000         0.000000000         0.000000000                
     0.000000000         0.000000000         0.000000000                
Au             819                                                      
    -17.74810076        -17.74804613         13.80247333                
     0.000000000         0.000000000         0.000000000                
     0.000000000         0.000000000         0.000000000                
Au             820                                                      
    -17.74810076        -15.77629726         15.77518923                
     0.000000000         0.000000000         0.000000000                
     0.000000000         0.000000000         0.000000000                
Au             821                                                      
    -15.77635187        -17.74804613         15.77518923                
     0.000000000         0.000000000         0.000000000                
     0.000000000         0.000000000         0.000000000                
Au             822                                                      
    -15.77635187        -15.77629726         13.80247333                
     0.000000000         0.000000000         0.000000000                
     0.000000000         0.000000000         0.000000000                
Au             823                                                      
    -13.80460300        -15.77629726         15.77518923                
     0.000000000         0.000000000         0.000000000                
     0.000000000         0.000000000         0.000000000                
Au             824                                                      
    -11.83285412        -17.74804613         15.77518923                
     0.000000000         0.000000000         0.000000000                
     0.000000000         0.000000000         0.000000000                
Au             825                                                      
    -9.860138217        -15.77629726         15.77518923                
     0.000000000         0.000000000         0.000000000                
     0.000000000         0.000000000         0.000000000                
Au             826                                                      
    -7.888389342        -17.74804613         15.77518923                
     0.000000000         0.000000000         0.000000000                
     0.000000000         0.000000000         0.000000000                
Au             827                                                      
    -7.888389342        -15.77629726         13.80247333                
     0.000000000         0.000000000         0.000000000                
     0.000000000         0.000000000         0.000000000                
Au             828                                                      
    -17.74810076        -11.83279949         15.77518923                
     0.000000000         0.000000000         0.000000000                
     0.000000000         0.000000000         0.000000000                
Au             829                                                      
    -15.77635187        -13.80454838         15.77518923                
     0.000000000         0.000000000         0.000000000                
     0.000000000         0.000000000         0.000000000                
Au             830                                                      
    -7.888389342        -13.80454838         15.77518923                
     0.000000000         0.000000000         0.000000000                
     0.000000000         0.000000000         0.000000000                
Au             831                                                      
    -17.74810076        -7.888334723         15.77518923                
     0.000000000         0.000000000         0.000000000                
     0.000000000         0.000000000         0.000000000                
Au             832                                                      
    -15.77635187        -9.860083606         15.77518923                
     0.000000000         0.000000000         0.000000000                
     0.000000000         0.000000000         0.000000000                
Au             833                                                      
    -15.77635187        -7.888334723         13.80247333                
     0.000000000         0.000000000         0.000000000                
     0.000000000         0.000000000         0.000000000                
Au             834                                                      
    -13.80460300        -7.888334723         15.77518923                
     0.000000000         0.000000000         0.000000000                
     0.000000000         0.000000000         0.000000000                
Au             835                                                      
    -9.860138217        -7.888334723         15.77518923                
     0.000000000         0.000000000         0.000000000                
     0.000000000         0.000000000         0.000000000                
Au             836                                                      
    -7.888389342        -9.860083606         15.77518923                
     0.000000000         0.000000000         0.000000000                
     0.000000000         0.000000000         0.000000000                
Au             837                                                      
    -7.888389342        -7.888334723         13.80247333                
     0.000000000         0.000000000         0.000000000                
     0.000000000         0.000000000         0.000000000                
Au             838                                                      
    -5.916640464        -17.74804613         5.915477819                
     0.000000000         0.000000000         0.000000000                
     0.000000000         0.000000000         0.000000000                
Au             839                                                      
    -5.916640464        -15.77629726         7.887226698                
     0.000000000         0.000000000         0.000000000                
     0.000000000         0.000000000         0.000000000                
Au             840                                                      
    -3.944891584        -17.74804613         7.887226698                
     0.000000000         0.000000000         0.000000000                
     0.000000000         0.000000000         0.000000000                
Au             841                                                      
    -3.944891584        -15.77629726         5.915477819                
     0.000000000         0.000000000         0.000000000                
     0.000000000         0.000000000         0.000000000                
Au             842                                                      
    -1.973142706        -17.74804613         5.915477819                
     0.000000000         0.000000000         0.000000000                
     0.000000000         0.000000000         0.000000000                
Au             843                                                      
    -1.973142706        -15.77629726         7.887226698                
     0.000000000         0.000000000         0.000000000                
     0.000000000         0.000000000         0.000000000                
Au             844                                                      
   -0.1393827083E-02    -17.74804613         7.887226698                
     0.000000000         0.000000000         0.000000000                
     0.000000000         0.000000000         0.000000000                
Au             845                                                      
   -0.1393827083E-02    -15.77629726         5.915477819                
     0.000000000         0.000000000         0.000000000                
     0.000000000         0.000000000         0.000000000                
Au             846                                                      
     1.971322069        -17.74804613         5.915477819                
     0.000000000         0.000000000         0.000000000                
     0.000000000         0.000000000         0.000000000                
Au             847                                                      
     1.971322069        -15.77629726         7.887226698                
     0.000000000         0.000000000         0.000000000                
     0.000000000         0.000000000         0.000000000                
Au             848                                                      
     3.943070948        -17.74804613         7.887226698                
     0.000000000         0.000000000         0.000000000                
     0.000000000         0.000000000         0.000000000                
Au             849                                                      
     3.943070948        -15.77629726         5.915477819                
     0.000000000         0.000000000         0.000000000                
     0.000000000         0.000000000         0.000000000                
Au             850                                                      
    -5.916640464        -13.80454838         5.915477819                
     0.000000000         0.000000000         0.000000000                
     0.000000000         0.000000000         0.000000000                
Au             851                                                      
    -5.916640464        -11.83279949         7.887226698                
     0.000000000         0.000000000         0.000000000                
     0.000000000         0.000000000         0.000000000                
Au             852                                                      
    -3.944891584        -13.80454838         7.887226698                
     0.000000000         0.000000000         0.000000000                
     0.000000000         0.000000000         0.000000000                
Au             853                                                      
    -3.944891584        -11.83279949         5.915477819                
     0.000000000         0.000000000         0.000000000                
     0.000000000         0.000000000         0.000000000                
Au             854                                                      
     3.943070948        -13.80454838         7.887226698                
     0.000000000         0.000000000         0.000000000                
     0.000000000         0.000000000         0.000000000                
Au             855                                                      
     3.943070948        -11.83279949         5.915477819                
     0.000000000         0.000000000         0.000000000                
     0.000000000         0.000000000         0.000000000                
Au             856                                                      
    -5.916640464        -9.860083606         5.915477819                
     0.000000000         0.000000000         0.000000000                
     0.000000000         0.000000000         0.000000000                
Au             857                                                      
    -5.916640464        -7.888334723         7.887226698                
     0.000000000         0.000000000         0.000000000                
     0.000000000         0.000000000         0.000000000                
Au             858                                                      
    -3.944891584        -9.860083606         7.887226698                
     0.000000000         0.000000000         0.000000000                
     0.000000000         0.000000000         0.000000000                
Au             859                                                      
    -3.944891584        -7.888334723         5.915477819                
     0.000000000         0.000000000         0.000000000                
     0.000000000         0.000000000         0.000000000                
Au             860                                                      
    -1.973142706        -7.888334723         7.887226698                
     0.000000000         0.000000000         0.000000000                
     0.000000000         0.000000000         0.000000000                
Au             861                                                      
   -0.1393827083E-02    -7.888334723         5.915477819                
     0.000000000         0.000000000         0.000000000                
     0.000000000         0.000000000         0.000000000                
Au             862                                                      
     1.971322069        -7.888334723         7.887226698                
     0.000000000         0.000000000         0.000000000                
     0.000000000         0.000000000         0.000000000                
Au             863                                                      
     3.943070948        -9.860083606         7.887226698                
     0.000000000         0.000000000         0.000000000                
     0.000000000         0.000000000         0.000000000                
Au             864                                                      
     3.943070948        -7.888334723         5.915477819                
     0.000000000         0.000000000         0.000000000                
     0.000000000         0.000000000         0.000000000                
Au             865                                                      
    -5.916640464        -17.74804613         9.858975577                
     0.000000000         0.000000000         0.000000000                
     0.000000000         0.000000000         0.000000000                
Au             866                                                      
    -5.916640464        -15.77629726         11.83072446                
     0.000000000         0.000000000         0.000000000                
     0.000000000         0.000000000         0.000000000                
Au             867                                                      
    -3.944891584        -17.74804613         11.83072446                
     0.000000000         0.000000000         0.000000000                
     0.000000000         0.000000000         0.000000000                
Au             868                                                      
    -3.944891584        -15.77629726         9.858975577                
     0.000000000         0.000000000         0.000000000                
     0.000000000         0.000000000         0.000000000                
Au             869                                                      
     3.943070948        -17.74804613         11.83072446                
     0.000000000         0.000000000         0.000000000                
     0.000000000         0.000000000         0.000000000                
Au             870                                                      
     3.943070948        -15.77629726         9.858975577                
     0.000000000         0.000000000         0.000000000                
     0.000000000         0.000000000         0.000000000                
Au             871                                                      
    -5.916640464        -7.888334723         11.83072446                
     0.000000000         0.000000000         0.000000000                
     0.000000000         0.000000000         0.000000000                
Au             872                                                      
    -3.944891584        -7.888334723         9.858975577                
     0.000000000         0.000000000         0.000000000                
     0.000000000         0.000000000         0.000000000                
Au             873                                                      
     3.943070948        -7.888334723         9.858975577                
     0.000000000         0.000000000         0.000000000                
     0.000000000         0.000000000         0.000000000                
Au             874                                                      
    -5.916640464        -17.74804613         13.80247333                
     0.000000000         0.000000000         0.000000000                
     0.000000000         0.000000000         0.000000000                
Au             875                                                      
    -5.916640464        -15.77629726         15.77518923                
     0.000000000         0.000000000         0.000000000                
     0.000000000         0.000000000         0.000000000                
Au             876                                                      
    -3.944891584        -17.74804613         15.77518923                
     0.000000000         0.000000000         0.000000000                
     0.000000000         0.000000000         0.000000000                
Au             877                                                      
    -3.944891584        -15.77629726         13.80247333                
     0.000000000         0.000000000         0.000000000                
     0.000000000         0.000000000         0.000000000                
Au             878                                                      
    -1.973142706        -15.77629726         15.77518923                
     0.000000000         0.000000000         0.000000000                
     0.000000000         0.000000000         0.000000000                
Au             879                                                      
   -0.1393827083E-02    -17.74804613         15.77518923                
     0.000000000         0.000000000         0.000000000                
     0.000000000         0.000000000         0.000000000                
Au             880                                                      
     1.971322069        -15.77629726         15.77518923                
     0.000000000         0.000000000         0.000000000                
     0.000000000         0.000000000         0.000000000                
Au             881                                                      
     3.943070948        -17.74804613         15.77518923                
     0.000000000         0.000000000         0.000000000                
     0.000000000         0.000000000         0.000000000                
Au             882                                                      
     3.943070948        -15.77629726         13.80247333                
     0.000000000         0.000000000         0.000000000                
     0.000000000         0.000000000         0.000000000                
Au             883                                                      
    -5.916640464        -11.83279949         15.77518923                
     0.000000000         0.000000000         0.000000000                
     0.000000000         0.000000000         0.000000000                
Au             884                                                      
    -3.944891584        -13.80454838         15.77518923                
     0.000000000         0.000000000         0.000000000                
     0.000000000         0.000000000         0.000000000                
Au             885                                                      
     3.943070948        -13.80454838         15.77518923                
     0.000000000         0.000000000         0.000000000                
     0.000000000         0.000000000         0.000000000                
Au             886                                                      
    -5.916640464        -7.888334723         15.77518923                
     0.000000000         0.000000000         0.000000000                
     0.000000000         0.000000000         0.000000000                
Au             887                                                      
    -3.944891584        -9.860083606         15.77518923                
     0.000000000         0.000000000         0.000000000                
     0.000000000         0.000000000         0.000000000                
Au             888                                                      
    -3.944891584        -7.888334723         13.80247333                
     0.000000000         0.000000000         0.000000000                
     0.000000000         0.000000000         0.000000000                
Au             889                                                      
    -1.973142706        -7.888334723         15.77518923                
     0.000000000         0.000000000         0.000000000                
     0.000000000         0.000000000         0.000000000                
Au             890                                                      
     1.971322069        -7.888334723         15.77518923                
     0.000000000         0.000000000         0.000000000                
     0.000000000         0.000000000         0.000000000                
Au             891                                                      
     3.943070948        -9.860083606         15.77518923                
     0.000000000         0.000000000         0.000000000                
     0.000000000         0.000000000         0.000000000                
Au             892                                                      
     3.943070948        -7.888334723         13.80247333                
     0.000000000         0.000000000         0.000000000                
     0.000000000         0.000000000         0.000000000                
Au             893                                                      
     5.914819826        -17.74804613         5.915477819                
     0.000000000         0.000000000         0.000000000                
     0.000000000         0.000000000         0.000000000                
Au             894                                                      
     5.914819826        -15.77629726         7.887226698                
     0.000000000         0.000000000         0.000000000                
     0.000000000         0.000000000         0.000000000                
Au             895                                                      
     7.886568705        -17.74804613         7.887226698                
     0.000000000         0.000000000         0.000000000                
     0.000000000         0.000000000         0.000000000                
Au             896                                                      
     7.886568705        -15.77629726         5.915477819                
     0.000000000         0.000000000         0.000000000                
     0.000000000         0.000000000         0.000000000                
Au             897                                                      
     9.858317585        -17.74804613         5.915477819                
     0.000000000         0.000000000         0.000000000                
     0.000000000         0.000000000         0.000000000                
Au             898                                                      
     9.858317585        -15.77629726         7.887226698                
     0.000000000         0.000000000         0.000000000                
     0.000000000         0.000000000         0.000000000                
Au             899                                                      
     11.83006646        -17.74804613         7.887226698                
     0.000000000         0.000000000         0.000000000                
     0.000000000         0.000000000         0.000000000                
Au             900                                                      
     11.83006646        -15.77629726         5.915477819                
     0.000000000         0.000000000         0.000000000                
     0.000000000         0.000000000         0.000000000                
Au             901                                                      
     13.80181534        -17.74804613         5.915477819                
     0.000000000         0.000000000         0.000000000                
     0.000000000         0.000000000         0.000000000                
Au             902                                                      
     13.80181534        -15.77629726         7.887226698                
     0.000000000         0.000000000         0.000000000                
     0.000000000         0.000000000         0.000000000                
Au             903                                                      
     15.77453124        -17.74804613         7.887226698                
     0.000000000         0.000000000         0.000000000                
     0.000000000         0.000000000         0.000000000                
Au             904                                                      
     15.77453124        -15.77629726         5.915477819                
     0.000000000         0.000000000         0.000000000                
     0.000000000         0.000000000         0.000000000                
Au             905                                                      
     5.914819826        -13.80454838         5.915477819                
     0.000000000         0.000000000         0.000000000                
     0.000000000         0.000000000         0.000000000                
Au             906                                                      
     5.914819826        -11.83279949         7.887226698                
     0.000000000         0.000000000         0.000000000                
     0.000000000         0.000000000         0.000000000                
Au             907                                                      
     7.886568705        -13.80454838         7.887226698                
     0.000000000         0.000000000         0.000000000                
     0.000000000         0.000000000         0.000000000                
Au             908                                                      
     7.886568705        -11.83279949         5.915477819                
     0.000000000         0.000000000         0.000000000                
     0.000000000         0.000000000         0.000000000                
Au             909                                                      
     15.77453124        -13.80454838         7.887226698                
     0.000000000         0.000000000         0.000000000                
     0.000000000         0.000000000         0.000000000                
Au             910                                                      
     15.77453124        -11.83279949         5.915477819                
     0.000000000         0.000000000         0.000000000                
     0.000000000         0.000000000         0.000000000                
Au             911                                                      
     5.914819826        -9.860083606         5.915477819                
     0.000000000         0.000000000         0.000000000                
     0.000000000         0.000000000         0.000000000                
Au             912                                                      
     5.914819826        -7.888334723         7.887226698                
     0.000000000         0.000000000         0.000000000                
     0.000000000         0.000000000         0.000000000                
Au             913                                                      
     7.886568705        -9.860083606         7.887226698                
     0.000000000         0.000000000         0.000000000                
     0.000000000         0.000000000         0.000000000                
Au             914                                                      
     7.886568705        -7.888334723         5.915477819                
     0.000000000         0.000000000         0.000000000                
     0.000000000         0.000000000         0.000000000                
Au             915                                                      
     9.858317585        -7.888334723         7.887226698                
     0.000000000         0.000000000         0.000000000                
     0.000000000         0.000000000         0.000000000                
Au             916                                                      
     11.83006646        -7.888334723         5.915477819                
     0.000000000         0.000000000         0.000000000                
     0.000000000         0.000000000         0.000000000                
Au             917                                                      
     13.80181534        -7.888334723         7.887226698                
     0.000000000         0.000000000         0.000000000                
     0.000000000         0.000000000         0.000000000                
Au             918                                                      
     15.77453124        -9.860083606         7.887226698                
     0.000000000         0.000000000         0.000000000                
     0.000000000         0.000000000         0.000000000                
Au             919                                                      
     15.77453124        -7.888334723         5.915477819                
     0.000000000         0.000000000         0.000000000                
     0.000000000         0.000000000         0.000000000                
Au             920                                                      
     5.914819826        -17.74804613         9.858975577                
     0.000000000         0.000000000         0.000000000                
     0.000000000         0.000000000         0.000000000                
Au             921                                                      
     5.914819826        -15.77629726         11.83072446                
     0.000000000         0.000000000         0.000000000                
     0.000000000         0.000000000         0.000000000                
Au             922                                                      
     7.886568705        -17.74804613         11.83072446                
     0.000000000         0.000000000         0.000000000                
     0.000000000         0.000000000         0.000000000                
Au             923                                                      
     7.886568705        -15.77629726         9.858975577                
     0.000000000         0.000000000         0.000000000                
     0.000000000         0.000000000         0.000000000                
Au             924                                                      
     15.77453124        -17.74804613         11.83072446                
     0.000000000         0.000000000         0.000000000                
     0.000000000         0.000000000         0.000000000                
Au             925                                                      
     15.77453124        -15.77629726         9.858975577                
     0.000000000         0.000000000         0.000000000                
     0.000000000         0.000000000         0.000000000                
Au             926                                                      
     5.914819826        -7.888334723         11.83072446                
     0.000000000         0.000000000         0.000000000                
     0.000000000         0.000000000         0.000000000                
Au             927                                                      
     7.886568705        -7.888334723         9.858975577                
     0.000000000         0.000000000         0.000000000                
     0.000000000         0.000000000         0.000000000                
Au             928                                                      
     15.77453124        -7.888334723         9.858975577                
     0.000000000         0.000000000         0.000000000                
     0.000000000         0.000000000         0.000000000                
Au             929                                                      
     5.914819826        -17.74804613         13.80247333                
     0.000000000         0.000000000         0.000000000                
     0.000000000         0.000000000         0.000000000                
Au             930                                                      
     5.914819826        -15.77629726         15.77518923                
     0.000000000         0.000000000         0.000000000                
     0.000000000         0.000000000         0.000000000                
Au             931                                                      
     7.886568705        -17.74804613         15.77518923                
     0.000000000         0.000000000         0.000000000                
     0.000000000         0.000000000         0.000000000                
Au             932                                                      
     7.886568705        -15.77629726         13.80247333                
     0.000000000         0.000000000         0.000000000                
     0.000000000         0.000000000         0.000000000                
Au             933                                                      
     9.858317585        -15.77629726         15.77518923                
     0.000000000         0.000000000         0.000000000                
     0.000000000         0.000000000         0.000000000                
Au             934                                                      
     11.83006646        -17.74804613         15.77518923                
     0.000000000         0.000000000         0.000000000                
     0.000000000         0.000000000         0.000000000                
Au             935                                                      
     13.80181534        -15.77629726         15.77518923                
     0.000000000         0.000000000         0.000000000                
     0.000000000         0.000000000         0.000000000                
Au             936                                                      
     15.77453124        -17.74804613         15.77518923                
     0.000000000         0.000000000         0.000000000                
     0.000000000         0.000000000         0.000000000                
Au             937                                                      
     15.77453124        -15.77629726         13.80247333                
     0.000000000         0.000000000         0.000000000                
     0.000000000         0.000000000         0.000000000                
Au             938                                                      
     5.914819826        -11.83279949         15.77518923                
     0.000000000         0.000000000         0.000000000                
     0.000000000         0.000000000         0.000000000                
Au             939                                                      
     7.886568705        -13.80454838         15.77518923                
     0.000000000         0.000000000         0.000000000                
     0.000000000         0.000000000         0.000000000                
Au             940                                                      
     15.77453124        -13.80454838         15.77518923                
     0.000000000         0.000000000         0.000000000                
     0.000000000         0.000000000         0.000000000                
Au             941                                                      
     5.914819826        -7.888334723         15.77518923                
     0.000000000         0.000000000         0.000000000                
     0.000000000         0.000000000         0.000000000                
Au             942                                                      
     7.886568705        -9.860083606         15.77518923                
     0.000000000         0.000000000         0.000000000                
     0.000000000         0.000000000         0.000000000                
Au             943                                                      
     7.886568705        -7.888334723         13.80247333                
     0.000000000         0.000000000         0.000000000                
     0.000000000         0.000000000         0.000000000                
Au             944                                                      
     9.858317585        -7.888334723         15.77518923                
     0.000000000         0.000000000         0.000000000                
     0.000000000         0.000000000         0.000000000                
Au             945                                                      
     13.80181534        -7.888334723         15.77518923                
     0.000000000         0.000000000         0.000000000                
     0.000000000         0.000000000         0.000000000                
Au             946                                                      
     15.77453124        -9.860083606         15.77518923                
     0.000000000         0.000000000         0.000000000                
     0.000000000         0.000000000         0.000000000                
Au             947                                                      
     15.77453124        -7.888334723         13.80247333                
     0.000000000         0.000000000         0.000000000                
     0.000000000         0.000000000         0.000000000                
Au             948                                                      
    -17.74810076        -5.916585844         5.915477819                
     0.000000000         0.000000000         0.000000000                
     0.000000000         0.000000000         0.000000000                
Au             949                                                      
    -17.74810076        -3.944836967         7.887226698                
     0.000000000         0.000000000         0.000000000                
     0.000000000         0.000000000         0.000000000                
Au             950                                                      
    -15.77635187        -5.916585844         7.887226698                
     0.000000000         0.000000000         0.000000000                
     0.000000000         0.000000000         0.000000000                
Au             951                                                      
    -15.77635187        -3.944836967         5.915477819                
     0.000000000         0.000000000         0.000000000                
     0.000000000         0.000000000         0.000000000                
Au             952                                                      
    -13.80460300        -5.916585844         5.915477819                
     0.000000000         0.000000000         0.000000000                
     0.000000000         0.000000000         0.000000000                
Au             953                                                      
    -13.80460300        -3.944836967         7.887226698                
     0.000000000         0.000000000         0.000000000                
     0.000000000         0.000000000         0.000000000                
Au             954                                                      
    -11.83285412        -5.916585844         7.887226698                
     0.000000000         0.000000000         0.000000000                
     0.000000000         0.000000000         0.000000000                
Au             955                                                      
    -11.83285412        -3.944836967         5.915477819                
     0.000000000         0.000000000         0.000000000                
     0.000000000         0.000000000         0.000000000                
Au             956                                                      
    -9.860138217        -5.916585844         5.915477819                
     0.000000000         0.000000000         0.000000000                
     0.000000000         0.000000000         0.000000000                
Au             957                                                      
    -9.860138217        -3.944836967         7.887226698                
     0.000000000         0.000000000         0.000000000                
     0.000000000         0.000000000         0.000000000                
Au             958                                                      
    -7.888389342        -5.916585844         7.887226698                
     0.000000000         0.000000000         0.000000000                
     0.000000000         0.000000000         0.000000000                
Au             959                                                      
    -7.888389342        -3.944836967         5.915477819                
     0.000000000         0.000000000         0.000000000                
     0.000000000         0.000000000         0.000000000                
Au             960                                                      
    -17.74810076        -1.973088087         5.915477819                
     0.000000000         0.000000000         0.000000000                
     0.000000000         0.000000000         0.000000000                
Au             961                                                      
    -17.74810076       -0.1339208503E-02     7.887226698                
     0.000000000         0.000000000         0.000000000                
     0.000000000         0.000000000         0.000000000                
Au             962                                                      
    -15.77635187        -1.973088087         7.887226698                
     0.000000000         0.000000000         0.000000000                
     0.000000000         0.000000000         0.000000000                
Au             963                                                      
    -15.77635187       -0.1339208503E-02     5.915477819                
     0.000000000         0.000000000         0.000000000                
     0.000000000         0.000000000         0.000000000                
Au             964                                                      
    -7.888389342        -1.973088087         7.887226698                
     0.000000000         0.000000000         0.000000000                
     0.000000000         0.000000000         0.000000000                
Au             965                                                      
    -7.888389342       -0.1339208503E-02     5.915477819                
     0.000000000         0.000000000         0.000000000                
     0.000000000         0.000000000         0.000000000                
Au             966                                                      
    -17.74810076         1.971376688         5.915477819                
     0.000000000         0.000000000         0.000000000                
     0.000000000         0.000000000         0.000000000                
Au             967                                                      
    -17.74810076         3.943125566         7.887226698                
     0.000000000         0.000000000         0.000000000                
     0.000000000         0.000000000         0.000000000                
Au             968                                                      
    -15.77635187         1.971376688         7.887226698                
     0.000000000         0.000000000         0.000000000                
     0.000000000         0.000000000         0.000000000                
Au             969                                                      
    -15.77635187         3.943125566         5.915477819                
     0.000000000         0.000000000         0.000000000                
     0.000000000         0.000000000         0.000000000                
Au             970                                                      
    -13.80460300         3.943125566         7.887226698                
     0.000000000         0.000000000         0.000000000                
     0.000000000         0.000000000         0.000000000                
Au             971                                                      
    -11.83285412         3.943125566         5.915477819                
     0.000000000         0.000000000         0.000000000                
     0.000000000         0.000000000         0.000000000                
Au             972                                                      
    -9.860138217         3.943125566         7.887226698                
     0.000000000         0.000000000         0.000000000                
     0.000000000         0.000000000         0.000000000                
Au             973                                                      
    -7.888389342         1.971376688         7.887226698                
     0.000000000         0.000000000         0.000000000                
     0.000000000         0.000000000         0.000000000                
Au             974                                                      
    -7.888389342         3.943125566         5.915477819                
     0.000000000         0.000000000         0.000000000                
     0.000000000         0.000000000         0.000000000                
Au             975                                                      
    -17.74810076        -5.916585844         9.858975577                
     0.000000000         0.000000000         0.000000000                
     0.000000000         0.000000000         0.000000000                
Au             976                                                      
    -17.74810076        -3.944836967         11.83072446                
     0.000000000         0.000000000         0.000000000                
     0.000000000         0.000000000         0.000000000                
Au             977                                                      
    -15.77635187        -5.916585844         11.83072446                
     0.000000000         0.000000000         0.000000000                
     0.000000000         0.000000000         0.000000000                
Au             978                                                      
    -15.77635187        -3.944836967         9.858975577                
     0.000000000         0.000000000         0.000000000                
     0.000000000         0.000000000         0.000000000                
Au             979                                                      
    -7.888389342        -5.916585844         11.83072446                
     0.000000000         0.000000000         0.000000000                
     0.000000000         0.000000000         0.000000000                
Au             980                                                      
    -7.888389342        -3.944836967         9.858975577                
     0.000000000         0.000000000         0.000000000                
     0.000000000         0.000000000         0.000000000                
Au             981                                                      
    -17.74810076         3.943125566         11.83072446                
     0.000000000         0.000000000         0.000000000                
     0.000000000         0.000000000         0.000000000                
Au             982                                                      
    -15.77635187         3.943125566         9.858975577                
     0.000000000         0.000000000         0.000000000                
     0.000000000         0.000000000         0.000000000                
Au             983                                                      
    -7.888389342         3.943125566         9.858975577                
     0.000000000         0.000000000         0.000000000                
     0.000000000         0.000000000         0.000000000                
Au             984                                                      
    -17.74810076        -5.916585844         13.80247333                
     0.000000000         0.000000000         0.000000000                
     0.000000000         0.000000000         0.000000000                
Au             985                                                      
    -17.74810076        -3.944836967         15.77518923                
     0.000000000         0.000000000         0.000000000                
     0.000000000         0.000000000         0.000000000                
Au             986                                                      
    -15.77635187        -5.916585844         15.77518923                
     0.000000000         0.000000000         0.000000000                
     0.000000000         0.000000000         0.000000000                
Au             987                                                      
    -15.77635187        -3.944836967         13.80247333                
     0.000000000         0.000000000         0.000000000                
     0.000000000         0.000000000         0.000000000                
Au             988                                                      
    -13.80460300        -3.944836967         15.77518923                
     0.000000000         0.000000000         0.000000000                
     0.000000000         0.000000000         0.000000000                
Au             989                                                      
    -11.83285412        -5.916585844         15.77518923                
     0.000000000         0.000000000         0.000000000                
     0.000000000         0.000000000         0.000000000                
Au             990                                                      
    -9.860138217        -3.944836967         15.77518923                
     0.000000000         0.000000000         0.000000000                
     0.000000000         0.000000000         0.000000000                
Au             991                                                      
    -7.888389342        -5.916585844         15.77518923                
     0.000000000         0.000000000         0.000000000                
     0.000000000         0.000000000         0.000000000                
Au             992                                                      
    -7.888389342        -3.944836967         13.80247333                
     0.000000000         0.000000000         0.000000000                
     0.000000000         0.000000000         0.000000000                
Au             993                                                      
    -17.74810076       -0.1339208503E-02     15.77518923                
     0.000000000         0.000000000         0.000000000                
     0.000000000         0.000000000         0.000000000                
Au             994                                                      
    -15.77635187        -1.973088087         15.77518923                
     0.000000000         0.000000000         0.000000000                
     0.000000000         0.000000000         0.000000000                
Au             995                                                      
    -7.888389342        -1.973088087         15.77518923                
     0.000000000         0.000000000         0.000000000                
     0.000000000         0.000000000         0.000000000                
Au             996                                                      
    -17.74810076         3.943125566         15.77518923                
     0.000000000         0.000000000         0.000000000                
     0.000000000         0.000000000         0.000000000                
Au             997                                                      
    -15.77635187         1.971376688         15.77518923                
     0.000000000         0.000000000         0.000000000                
     0.000000000         0.000000000         0.000000000                
Au             998                                                      
    -15.77635187         3.943125566         13.80247333                
     0.000000000         0.000000000         0.000000000                
     0.000000000         0.000000000         0.000000000                
Au             999                                                      
    -13.80460300         3.943125566         15.77518923                
     0.000000000         0.000000000         0.000000000                
     0.000000000         0.000000000         0.000000000                
Au            1000                                                      
    -9.860138217         3.943125566         15.77518923                
     0.000000000         0.000000000         0.000000000                
     0.000000000         0.000000000         0.000000000                
Au            1001                                                      
    -7.888389342         1.971376688         15.77518923                
     0.000000000         0.000000000         0.000000000                
     0.000000000         0.000000000         0.000000000                
Au            1002                                                      
    -7.888389342         3.943125566         13.80247333                
     0.000000000         0.000000000         0.000000000                
     0.000000000         0.000000000         0.000000000                
Au            1003                                                      
    -5.916640464        -5.916585844         5.915477819                
     0.000000000         0.000000000         0.000000000                
     0.000000000         0.000000000         0.000000000                
Au            1004                                                      
    -5.916640464        -3.944836967         7.887226698                
     0.000000000         0.000000000         0.000000000                
     0.000000000         0.000000000         0.000000000                
Au            1005                                                      
    -3.944891584        -5.916585844         7.887226698                
     0.000000000         0.000000000         0.000000000                
     0.000000000         0.000000000         0.000000000                
Au            1006                                                      
    -1.973142706        -5.916585844         5.915477819                
     0.000000000         0.000000000         0.000000000                
     0.000000000         0.000000000         0.000000000                
Au            1007                                                      
   -0.1393827083E-02    -5.916585844         7.887226698                
     0.000000000         0.000000000         0.000000000                
     0.000000000         0.000000000         0.000000000                
Au            1008                                                      
     1.971322069        -5.916585844         5.915477819                
     0.000000000         0.000000000         0.000000000                
     0.000000000         0.000000000         0.000000000                
Au            1009                                                      
     3.943070948        -5.916585844         7.887226698                
     0.000000000         0.000000000         0.000000000                
     0.000000000         0.000000000         0.000000000                
Au            1010                                                      
    -5.916640464        -1.973088087         5.915477819                
     0.000000000         0.000000000         0.000000000                
     0.000000000         0.000000000         0.000000000                
Au            1011                                                      
    -5.916640464       -0.1339208503E-02     7.887226698                
     0.000000000         0.000000000         0.000000000                
     0.000000000         0.000000000         0.000000000                
Au            1012                                                      
    -5.916640464         1.971376688         5.915477819                
     0.000000000         0.000000000         0.000000000                
     0.000000000         0.000000000         0.000000000                
Au            1013                                                      
    -5.916640464         3.943125566         7.887226698                
     0.000000000         0.000000000         0.000000000                
     0.000000000         0.000000000         0.000000000                
Au            1014                                                      
    -5.916640464        -5.916585844         9.858975577                
     0.000000000         0.000000000         0.000000000                
     0.000000000         0.000000000         0.000000000                
Au            1015                                                      
    -5.916640464        -3.944836967         11.83072446                
     0.000000000         0.000000000         0.000000000                
     0.000000000         0.000000000         0.000000000                
Au            1016                                                      
    -3.944891584        -5.916585844         11.83072446                
     0.000000000         0.000000000         0.000000000                
     0.000000000         0.000000000         0.000000000                
Au            1017                                                      
     3.943070948        -5.916585844         11.83072446                
     0.000000000         0.000000000         0.000000000                
     0.000000000         0.000000000         0.000000000                
Au            1018                                                      
    -5.916640464         3.943125566         11.83072446                
     0.000000000         0.000000000         0.000000000                
     0.000000000         0.000000000         0.000000000                
Au            1019                                                      
    -5.916640464        -5.916585844         13.80247333                
     0.000000000         0.000000000         0.000000000                
     0.000000000         0.000000000         0.000000000                
Au            1020                                                      
    -5.916640464        -3.944836967         15.77518923                
     0.000000000         0.000000000         0.000000000                
     0.000000000         0.000000000         0.000000000                
Au            1021                                                      
    -3.944891584        -5.916585844         15.77518923                
     0.000000000         0.000000000         0.000000000                
     0.000000000         0.000000000         0.000000000                
Au            1022                                                      
   -0.1393827083E-02    -5.916585844         15.77518923                
     0.000000000         0.000000000         0.000000000                
     0.000000000         0.000000000         0.000000000                
Au            1023                                                      
     3.943070948        -5.916585844         15.77518923                
     0.000000000         0.000000000         0.000000000                
     0.000000000         0.000000000         0.000000000                
Au            1024                                                      
    -5.916640464       -0.1339208503E-02     15.77518923                
     0.000000000         0.000000000         0.000000000                
     0.000000000         0.000000000         0.000000000                
Au            1025                                                      
    -5.916640464         3.943125566         15.77518923                
     0.000000000         0.000000000         0.000000000                
     0.000000000         0.000000000         0.000000000                
Au            1026                                                      
     5.914819826        -5.916585844         5.915477819                
     0.000000000         0.000000000         0.000000000                
     0.000000000         0.000000000         0.000000000                
Au            1027                                                      
     5.914819826        -3.944836967         7.887226698                
     0.000000000         0.000000000         0.000000000                
     0.000000000         0.000000000         0.000000000                
Au            1028                                                      
     7.886568705        -5.916585844         7.887226698                
     0.000000000         0.000000000         0.000000000                
     0.000000000         0.000000000         0.000000000                
Au            1029                                                      
     7.886568705        -3.944836967         5.915477819                
     0.000000000         0.000000000         0.000000000                
     0.000000000         0.000000000         0.000000000                
Au            1030                                                      
     9.858317585        -5.916585844         5.915477819                
     0.000000000         0.000000000         0.000000000                
     0.000000000         0.000000000         0.000000000                
Au            1031                                                      
     9.858317585        -3.944836967         7.887226698                
     0.000000000         0.000000000         0.000000000                
     0.000000000         0.000000000         0.000000000                
Au            1032                                                      
     11.83006646        -5.916585844         7.887226698                
     0.000000000         0.000000000         0.000000000                
     0.000000000         0.000000000         0.000000000                
Au            1033                                                      
     11.83006646        -3.944836967         5.915477819                
     0.000000000         0.000000000         0.000000000                
     0.000000000         0.000000000         0.000000000                
Au            1034                                                      
     13.80181534        -5.916585844         5.915477819                
     0.000000000         0.000000000         0.000000000                
     0.000000000         0.000000000         0.000000000                
Au            1035                                                      
     13.80181534        -3.944836967         7.887226698                
     0.000000000         0.000000000         0.000000000                
     0.000000000         0.000000000         0.000000000                
Au            1036                                                      
     15.77453124        -5.916585844         7.887226698                
     0.000000000         0.000000000         0.000000000                
     0.000000000         0.000000000         0.000000000                
Au            1037                                                      
     15.77453124        -3.944836967         5.915477819                
     0.000000000         0.000000000         0.000000000                
     0.000000000         0.000000000         0.000000000                
Au            1038                                                      
     5.914819826        -1.973088087         5.915477819                
     0.000000000         0.000000000         0.000000000                
     0.000000000         0.000000000         0.000000000                
Au            1039                                                      
     5.914819826       -0.1339208503E-02     7.887226698                
     0.000000000         0.000000000         0.000000000                
     0.000000000         0.000000000         0.000000000                
Au            1040                                                      
     7.886568705        -1.973088087         7.887226698                
     0.000000000         0.000000000         0.000000000                
     0.000000000         0.000000000         0.000000000                
Au            1041                                                      
     7.886568705       -0.1339208503E-02     5.915477819                
     0.000000000         0.000000000         0.000000000                
     0.000000000         0.000000000         0.000000000                
Au            1042                                                      
     15.77453124        -1.973088087         7.887226698                
     0.000000000         0.000000000         0.000000000                
     0.000000000         0.000000000         0.000000000                
Au            1043                                                      
     15.77453124       -0.1339208503E-02     5.915477819                
     0.000000000         0.000000000         0.000000000                
     0.000000000         0.000000000         0.000000000                
Au            1044                                                      
     5.914819826         1.971376688         5.915477819                
     0.000000000         0.000000000         0.000000000                
     0.000000000         0.000000000         0.000000000                
Au            1045                                                      
     5.914819826         3.943125566         7.887226698                
     0.000000000         0.000000000         0.000000000                
     0.000000000         0.000000000         0.000000000                
Au            1046                                                      
     7.886568705         1.971376688         7.887226698                
     0.000000000         0.000000000         0.000000000                
     0.000000000         0.000000000         0.000000000                
Au            1047                                                      
     7.886568705         3.943125566         5.915477819                
     0.000000000         0.000000000         0.000000000                
     0.000000000         0.000000000         0.000000000                
Au            1048                                                      
     9.858317585         3.943125566         7.887226698                
     0.000000000         0.000000000         0.000000000                
     0.000000000         0.000000000         0.000000000                
Au            1049                                                      
     11.83006646         3.943125566         5.915477819                
     0.000000000         0.000000000         0.000000000                
     0.000000000         0.000000000         0.000000000                
Au            1050                                                      
     13.80181534         3.943125566         7.887226698                
     0.000000000         0.000000000         0.000000000                
     0.000000000         0.000000000         0.000000000                
Au            1051                                                      
     15.77453124         1.971376688         7.887226698                
     0.000000000         0.000000000         0.000000000                
     0.000000000         0.000000000         0.000000000                
Au            1052                                                      
     15.77453124         3.943125566         5.915477819                
     0.000000000         0.000000000         0.000000000                
     0.000000000         0.000000000         0.000000000                
Au            1053                                                      
     5.914819826        -5.916585844         9.858975577                
     0.000000000         0.000000000         0.000000000                
     0.000000000         0.000000000         0.000000000                
Au            1054                                                      
     5.914819826        -3.944836967         11.83072446                
     0.000000000         0.000000000         0.000000000                
     0.000000000         0.000000000         0.000000000                
Au            1055                                                      
     7.886568705        -5.916585844         11.83072446                
     0.000000000         0.000000000         0.000000000                
     0.000000000         0.000000000         0.000000000                
Au            1056                                                      
     7.886568705        -3.944836967         9.858975577                
     0.000000000         0.000000000         0.000000000                
     0.000000000         0.000000000         0.000000000                
Au            1057                                                      
     15.77453124        -5.916585844         11.83072446                
     0.000000000         0.000000000         0.000000000                
     0.000000000         0.000000000         0.000000000                
Au            1058                                                      
     15.77453124        -3.944836967         9.858975577                
     0.000000000         0.000000000         0.000000000                
     0.000000000         0.000000000         0.000000000                
Au            1059                                                      
     5.914819826         3.943125566         11.83072446                
     0.000000000         0.000000000         0.000000000                
     0.000000000         0.000000000         0.000000000                
Au            1060                                                      
     7.886568705         3.943125566         9.858975577                
     0.000000000         0.000000000         0.000000000                
     0.000000000         0.000000000         0.000000000                
Au            1061                                                      
     15.77453124         3.943125566         9.858975577                
     0.000000000         0.000000000         0.000000000                
     0.000000000         0.000000000         0.000000000                
Au            1062                                                      
     5.914819826        -5.916585844         13.80247333                
     0.000000000         0.000000000         0.000000000                
     0.000000000         0.000000000         0.000000000                
Au            1063                                                      
     5.914819826        -3.944836967         15.77518923                
     0.000000000         0.000000000         0.000000000                
     0.000000000         0.000000000         0.000000000                
Au            1064                                                      
     7.886568705        -5.916585844         15.77518923                
     0.000000000         0.000000000         0.000000000                
     0.000000000         0.000000000         0.000000000                
Au            1065                                                      
     7.886568705        -3.944836967         13.80247333                
     0.000000000         0.000000000         0.000000000                
     0.000000000         0.000000000         0.000000000                
Au            1066                                                      
     9.858317585        -3.944836967         15.77518923                
     0.000000000         0.000000000         0.000000000                
     0.000000000         0.000000000         0.000000000                
Au            1067                                                      
     11.83006646        -5.916585844         15.77518923                
     0.000000000         0.000000000         0.000000000                
     0.000000000         0.000000000         0.000000000                
Au            1068                                                      
     13.80181534        -3.944836967         15.77518923                
     0.000000000         0.000000000         0.000000000                
     0.000000000         0.000000000         0.000000000                
Au            1069                                                      
     15.77453124        -5.916585844         15.77518923                
     0.000000000         0.000000000         0.000000000                
     0.000000000         0.000000000         0.000000000                
Au            1070                                                      
     15.77453124        -3.944836967         13.80247333                
     0.000000000         0.000000000         0.000000000                
     0.000000000         0.000000000         0.000000000                
Au            1071                                                      
     5.914819826       -0.1339208503E-02     15.77518923                
     0.000000000         0.000000000         0.000000000                
     0.000000000         0.000000000         0.000000000                
Au            1072                                                      
     7.886568705        -1.973088087         15.77518923                
     0.000000000         0.000000000         0.000000000                
     0.000000000         0.000000000         0.000000000                
Au            1073                                                      
     15.77453124        -1.973088087         15.77518923                
     0.000000000         0.000000000         0.000000000                
     0.000000000         0.000000000         0.000000000                
Au            1074                                                      
     5.914819826         3.943125566         15.77518923                
     0.000000000         0.000000000         0.000000000                
     0.000000000         0.000000000         0.000000000                
Au            1075                                                      
     7.886568705         1.971376688         15.77518923                
     0.000000000         0.000000000         0.000000000                
     0.000000000         0.000000000         0.000000000                
Au            1076                                                      
     7.886568705         3.943125566         13.80247333                
     0.000000000         0.000000000         0.000000000                
     0.000000000         0.000000000         0.000000000                
Au            1077                                                      
     9.858317585         3.943125566         15.77518923                
     0.000000000         0.000000000         0.000000000                
     0.000000000         0.000000000         0.000000000                
Au            1078                                                      
     13.80181534         3.943125566         15.77518923                
     0.000000000         0.000000000         0.000000000                
     0.000000000         0.000000000         0.000000000                
Au            1079                                                      
     15.77453124         1.971376688         15.77518923                
     0.000000000         0.000000000         0.000000000                
     0.000000000         0.000000000         0.000000000                
Au            1080                                                      
     15.77453124         3.943125566         13.80247333                
     0.000000000         0.000000000         0.000000000                
     0.000000000         0.000000000         0.000000000                
Au            1081                                                      
    -17.74810076         5.914874446         5.915477819                
     0.000000000         0.000000000         0.000000000                
     0.000000000         0.000000000         0.000000000                
Au            1082                                                      
    -17.74810076         7.886623324         7.887226698                
     0.000000000         0.000000000         0.000000000                
     0.000000000         0.000000000         0.000000000                
Au            1083                                                      
    -15.77635187         5.914874446         7.887226698                
     0.000000000         0.000000000         0.000000000                
     0.000000000         0.000000000         0.000000000                
Au            1084                                                      
    -15.77635187         7.886623324         5.915477819                
     0.000000000         0.000000000         0.000000000                
     0.000000000         0.000000000         0.000000000                
Au            1085                                                      
    -13.80460300         5.914874446         5.915477819                
     0.000000000         0.000000000         0.000000000                
     0.000000000         0.000000000         0.000000000                
Au            1086                                                      
    -13.80460300         7.886623324         7.887226698                
     0.000000000         0.000000000         0.000000000                
     0.000000000         0.000000000         0.000000000                
Au            1087                                                      
    -11.83285412         5.914874446         7.887226698                
     0.000000000         0.000000000         0.000000000                
     0.000000000         0.000000000         0.000000000                
Au            1088                                                      
    -11.83285412         7.886623324         5.915477819                
     0.000000000         0.000000000         0.000000000                
     0.000000000         0.000000000         0.000000000                
Au            1089                                                      
    -9.860138217         5.914874446         5.915477819                
     0.000000000         0.000000000         0.000000000                
     0.000000000         0.000000000         0.000000000                
Au            1090                                                      
    -9.860138217         7.886623324         7.887226698                
     0.000000000         0.000000000         0.000000000                
     0.000000000         0.000000000         0.000000000                
Au            1091                                                      
    -7.888389342         5.914874446         7.887226698                
     0.000000000         0.000000000         0.000000000                
     0.000000000         0.000000000         0.000000000                
Au            1092                                                      
    -7.888389342         7.886623324         5.915477819                
     0.000000000         0.000000000         0.000000000                
     0.000000000         0.000000000         0.000000000                
Au            1093                                                      
    -17.74810076         9.858372196         5.915477819                
     0.000000000         0.000000000         0.000000000                
     0.000000000         0.000000000         0.000000000                
Au            1094                                                      
    -17.74810076         11.83012108         7.887226698                
     0.000000000         0.000000000         0.000000000                
     0.000000000         0.000000000         0.000000000                
Au            1095                                                      
    -15.77635187         9.858372196         7.887226698                
     0.000000000         0.000000000         0.000000000                
     0.000000000         0.000000000         0.000000000                
Au            1096                                                      
    -15.77635187         11.83012108         5.915477819                
     0.000000000         0.000000000         0.000000000                
     0.000000000         0.000000000         0.000000000                
Au            1097                                                      
    -7.888389342         9.858372196         7.887226698                
     0.000000000         0.000000000         0.000000000                
     0.000000000         0.000000000         0.000000000                
Au            1098                                                      
    -7.888389342         11.83012108         5.915477819                
     0.000000000         0.000000000         0.000000000                
     0.000000000         0.000000000         0.000000000                
Au            1099                                                      
    -17.74810076         13.80186996         5.915477819                
     0.000000000         0.000000000         0.000000000                
     0.000000000         0.000000000         0.000000000                
Au            1100                                                      
    -17.74810076         15.77458585         7.887226698                
     0.000000000         0.000000000         0.000000000                
     0.000000000         0.000000000         0.000000000                
Au            1101                                                      
    -15.77635187         13.80186996         7.887226698                
     0.000000000         0.000000000         0.000000000                
     0.000000000         0.000000000         0.000000000                
Au            1102                                                      
    -15.77635187         15.77458585         5.915477819                
     0.000000000         0.000000000         0.000000000                
     0.000000000         0.000000000         0.000000000                
Au            1103                                                      
    -13.80460300         15.77458585         7.887226698                
     0.000000000         0.000000000         0.000000000                
     0.000000000         0.000000000         0.000000000                
Au            1104                                                      
    -11.83285412         15.77458585         5.915477819                
     0.000000000         0.000000000         0.000000000                
     0.000000000         0.000000000         0.000000000                
Au            1105                                                      
    -9.860138217         15.77458585         7.887226698                
     0.000000000         0.000000000         0.000000000                
     0.000000000         0.000000000         0.000000000                
Au            1106                                                      
    -7.888389342         13.80186996         7.887226698                
     0.000000000         0.000000000         0.000000000                
     0.000000000         0.000000000         0.000000000                
Au            1107                                                      
    -7.888389342         15.77458585         5.915477819                
     0.000000000         0.000000000         0.000000000                
     0.000000000         0.000000000         0.000000000                
Au            1108                                                      
    -17.74810076         5.914874446         9.858975577                
     0.000000000         0.000000000         0.000000000                
     0.000000000         0.000000000         0.000000000                
Au            1109                                                      
    -17.74810076         7.886623324         11.83072446                
     0.000000000         0.000000000         0.000000000                
     0.000000000         0.000000000         0.000000000                
Au            1110                                                      
    -15.77635187         5.914874446         11.83072446                
     0.000000000         0.000000000         0.000000000                
     0.000000000         0.000000000         0.000000000                
Au            1111                                                      
    -15.77635187         7.886623324         9.858975577                
     0.000000000         0.000000000         0.000000000                
     0.000000000         0.000000000         0.000000000                
Au            1112                                                      
    -7.888389342         5.914874446         11.83072446                
     0.000000000         0.000000000         0.000000000                
     0.000000000         0.000000000         0.000000000                
Au            1113                                                      
    -7.888389342         7.886623324         9.858975577                
     0.000000000         0.000000000         0.000000000                
     0.000000000         0.000000000         0.000000000                
Au            1114                                                      
    -17.74810076         15.77458585         11.83072446                
     0.000000000         0.000000000         0.000000000                
     0.000000000         0.000000000         0.000000000                
Au            1115                                                      
    -15.77635187         15.77458585         9.858975577                
     0.000000000         0.000000000         0.000000000                
     0.000000000         0.000000000         0.000000000                
Au            1116                                                      
    -7.888389342         15.77458585         9.858975577                
     0.000000000         0.000000000         0.000000000                
     0.000000000         0.000000000         0.000000000                
Au            1117                                                      
    -17.74810076         5.914874446         13.80247333                
     0.000000000         0.000000000         0.000000000                
     0.000000000         0.000000000         0.000000000                
Au            1118                                                      
    -17.74810076         7.886623324         15.77518923                
     0.000000000         0.000000000         0.000000000                
     0.000000000         0.000000000         0.000000000                
Au            1119                                                      
    -15.77635187         5.914874446         15.77518923                
     0.000000000         0.000000000         0.000000000                
     0.000000000         0.000000000         0.000000000                
Au            1120                                                      
    -15.77635187         7.886623324         13.80247333                
     0.000000000         0.000000000         0.000000000                
     0.000000000         0.000000000         0.000000000                
Au            1121                                                      
    -13.80460300         7.886623324         15.77518923                
     0.000000000         0.000000000         0.000000000                
     0.000000000         0.000000000         0.000000000                
Au            1122                                                      
    -11.83285412         5.914874446         15.77518923                
     0.000000000         0.000000000         0.000000000                
     0.000000000         0.000000000         0.000000000                
Au            1123                                                      
    -9.860138217         7.886623324         15.77518923                
     0.000000000         0.000000000         0.000000000                
     0.000000000         0.000000000         0.000000000                
Au            1124                                                      
    -7.888389342         5.914874446         15.77518923                
     0.000000000         0.000000000         0.000000000                
     0.000000000         0.000000000         0.000000000                
Au            1125                                                      
    -7.888389342         7.886623324         13.80247333                
     0.000000000         0.000000000         0.000000000                
     0.000000000         0.000000000         0.000000000                
Au            1126                                                      
    -17.74810076         11.83012108         15.77518923                
     0.000000000         0.000000000         0.000000000                
     0.000000000         0.000000000         0.000000000                
Au            1127                                                      
    -15.77635187         9.858372196         15.77518923                
     0.000000000         0.000000000         0.000000000                
     0.000000000         0.000000000         0.000000000                
Au            1128                                                      
    -7.888389342         9.858372196         15.77518923                
     0.000000000         0.000000000         0.000000000                
     0.000000000         0.000000000         0.000000000                
Au            1129                                                      
    -17.74810076         15.77458585         15.77518923                
     0.000000000         0.000000000         0.000000000                
     0.000000000         0.000000000         0.000000000                
Au            1130                                                      
    -15.77635187         13.80186996         15.77518923                
     0.000000000         0.000000000         0.000000000                
     0.000000000         0.000000000         0.000000000                
Au            1131                                                      
    -15.77635187         15.77458585         13.80247333                
     0.000000000         0.000000000         0.000000000                
     0.000000000         0.000000000         0.000000000                
Au            1132                                                      
    -13.80460300         15.77458585         15.77518923                
     0.000000000         0.000000000         0.000000000                
     0.000000000         0.000000000         0.000000000                
Au            1133                                                      
    -9.860138217         15.77458585         15.77518923                
     0.000000000         0.000000000         0.000000000                
     0.000000000         0.000000000         0.000000000                
Au            1134                                                      
    -7.888389342         13.80186996         15.77518923                
     0.000000000         0.000000000         0.000000000                
     0.000000000         0.000000000         0.000000000                
Au            1135                                                      
    -7.888389342         15.77458585         13.80247333                
     0.000000000         0.000000000         0.000000000                
     0.000000000         0.000000000         0.000000000                
Au            1136                                                      
    -5.916640464         5.914874446         5.915477819                
     0.000000000         0.000000000         0.000000000                
     0.000000000         0.000000000         0.000000000                
Au            1137                                                      
    -5.916640464         7.886623324         7.887226698                
     0.000000000         0.000000000         0.000000000                
     0.000000000         0.000000000         0.000000000                
Au            1138                                                      
    -3.944891584         5.914874446         7.887226698                
     0.000000000         0.000000000         0.000000000                
     0.000000000         0.000000000         0.000000000                
Au            1139                                                      
    -3.944891584         7.886623324         5.915477819                
     0.000000000         0.000000000         0.000000000                
     0.000000000         0.000000000         0.000000000                
Au            1140                                                      
    -1.973142706         5.914874446         5.915477819                
     0.000000000         0.000000000         0.000000000                
     0.000000000         0.000000000         0.000000000                
Au            1141                                                      
    -1.973142706         7.886623324         7.887226698                
     0.000000000         0.000000000         0.000000000                
     0.000000000         0.000000000         0.000000000                
Au            1142                                                      
   -0.1393827083E-02     5.914874446         7.887226698                
     0.000000000         0.000000000         0.000000000                
     0.000000000         0.000000000         0.000000000                
Au            1143                                                      
   -0.1393827083E-02     7.886623324         5.915477819                
     0.000000000         0.000000000         0.000000000                
     0.000000000         0.000000000         0.000000000                
Au            1144                                                      
     1.971322069         5.914874446         5.915477819                
     0.000000000         0.000000000         0.000000000                
     0.000000000         0.000000000         0.000000000                
Au            1145                                                      
     1.971322069         7.886623324         7.887226698                
     0.000000000         0.000000000         0.000000000                
     0.000000000         0.000000000         0.000000000                
Au            1146                                                      
     3.943070948         5.914874446         7.887226698                
     0.000000000         0.000000000         0.000000000                
     0.000000000         0.000000000         0.000000000                
Au            1147                                                      
     3.943070948         7.886623324         5.915477819                
     0.000000000         0.000000000         0.000000000                
     0.000000000         0.000000000         0.000000000                
Au            1148                                                      
    -5.916640464         9.858372196         5.915477819                
     0.000000000         0.000000000         0.000000000                
     0.000000000         0.000000000         0.000000000                
Au            1149                                                      
    -5.916640464         11.83012108         7.887226698                
     0.000000000         0.000000000         0.000000000                
     0.000000000         0.000000000         0.000000000                
Au            1150                                                      
    -3.944891584         9.858372196         7.887226698                
     0.000000000         0.000000000         0.000000000                
     0.000000000         0.000000000         0.000000000                
Au            1151                                                      
    -3.944891584         11.83012108         5.915477819                
     0.000000000         0.000000000         0.000000000                
     0.000000000         0.000000000         0.000000000                
Au            1152                                                      
     3.943070948         9.858372196         7.887226698                
     0.000000000         0.000000000         0.000000000                
     0.000000000         0.000000000         0.000000000                
Au            1153                                                      
     3.943070948         11.83012108         5.915477819                
     0.000000000         0.000000000         0.000000000                
     0.000000000         0.000000000         0.000000000                
Au            1154                                                      
    -5.916640464         13.80186996         5.915477819                
     0.000000000         0.000000000         0.000000000                
     0.000000000         0.000000000         0.000000000                
Au            1155                                                      
    -5.916640464         15.77458585         7.887226698                
     0.000000000         0.000000000         0.000000000                
     0.000000000         0.000000000         0.000000000                
Au            1156                                                      
    -3.944891584         13.80186996         7.887226698                
     0.000000000         0.000000000         0.000000000                
     0.000000000         0.000000000         0.000000000                
Au            1157                                                      
    -3.944891584         15.77458585         5.915477819                
     0.000000000         0.000000000         0.000000000                
     0.000000000         0.000000000         0.000000000                
Au            1158                                                      
    -1.973142706         15.77458585         7.887226698                
     0.000000000         0.000000000         0.000000000                
     0.000000000         0.000000000         0.000000000                
Au            1159                                                      
   -0.1393827083E-02     15.77458585         5.915477819                
     0.000000000         0.000000000         0.000000000                
     0.000000000         0.000000000         0.000000000                
Au            1160                                                      
     1.971322069         15.77458585         7.887226698                
     0.000000000         0.000000000         0.000000000                
     0.000000000         0.000000000         0.000000000                
Au            1161                                                      
     3.943070948         13.80186996         7.887226698                
     0.000000000         0.000000000         0.000000000                
     0.000000000         0.000000000         0.000000000                
Au            1162                                                      
     3.943070948         15.77458585         5.915477819                
     0.000000000         0.000000000         0.000000000                
     0.000000000         0.000000000         0.000000000                
Au            1163                                                      
    -5.916640464         5.914874446         9.858975577                
     0.000000000         0.000000000         0.000000000                
     0.000000000         0.000000000         0.000000000                
Au            1164                                                      
    -5.916640464         7.886623324         11.83072446                
     0.000000000         0.000000000         0.000000000                
     0.000000000         0.000000000         0.000000000                
Au            1165                                                      
    -3.944891584         5.914874446         11.83072446                
     0.000000000         0.000000000         0.000000000                
     0.000000000         0.000000000         0.000000000                
Au            1166                                                      
    -3.944891584         7.886623324         9.858975577                
     0.000000000         0.000000000         0.000000000                
     0.000000000         0.000000000         0.000000000                
Au            1167                                                      
     3.943070948         5.914874446         11.83072446                
     0.000000000         0.000000000         0.000000000                
     0.000000000         0.000000000         0.000000000                
Au            1168                                                      
     3.943070948         7.886623324         9.858975577                
     0.000000000         0.000000000         0.000000000                
     0.000000000         0.000000000         0.000000000                
Au            1169                                                      
    -5.916640464         15.77458585         11.83072446                
     0.000000000         0.000000000         0.000000000                
     0.000000000         0.000000000         0.000000000                
Au            1170                                                      
    -3.944891584         15.77458585         9.858975577                
     0.000000000         0.000000000         0.000000000                
     0.000000000         0.000000000         0.000000000                
Au            1171                                                      
     3.943070948         15.77458585         9.858975577                
     0.000000000         0.000000000         0.000000000                
     0.000000000         0.000000000         0.000000000                
Au            1172                                                      
    -5.916640464         5.914874446         13.80247333                
     0.000000000         0.000000000         0.000000000                
     0.000000000         0.000000000         0.000000000                
Au            1173                                                      
    -5.916640464         7.886623324         15.77518923                
     0.000000000         0.000000000         0.000000000                
     0.000000000         0.000000000         0.000000000                
Au            1174                                                      
    -3.944891584         5.914874446         15.77518923                
     0.000000000         0.000000000         0.000000000                
     0.000000000         0.000000000         0.000000000                
Au            1175                                                      
    -3.944891584         7.886623324         13.80247333                
     0.000000000         0.000000000         0.000000000                
     0.000000000         0.000000000         0.000000000                
Au            1176                                                      
    -1.973142706         7.886623324         15.77518923                
     0.000000000         0.000000000         0.000000000                
     0.000000000         0.000000000         0.000000000                
Au            1177                                                      
   -0.1393827083E-02     5.914874446         15.77518923                
     0.000000000         0.000000000         0.000000000                
     0.000000000         0.000000000         0.000000000                
Au            1178                                                      
     1.971322069         7.886623324         15.77518923                
     0.000000000         0.000000000         0.000000000                
     0.000000000         0.000000000         0.000000000                
Au            1179                                                      
     3.943070948         5.914874446         15.77518923                
     0.000000000         0.000000000         0.000000000                
     0.000000000         0.000000000         0.000000000                
Au            1180                                                      
     3.943070948         7.886623324         13.80247333                
     0.000000000         0.000000000         0.000000000                
     0.000000000         0.000000000         0.000000000                
Au            1181                                                      
    -5.916640464         11.83012108         15.77518923                
     0.000000000         0.000000000         0.000000000                
     0.000000000         0.000000000         0.000000000                
Au            1182                                                      
    -3.944891584         9.858372196         15.77518923                
     0.000000000         0.000000000         0.000000000                
     0.000000000         0.000000000         0.000000000                
Au            1183                                                      
     3.943070948         9.858372196         15.77518923                
     0.000000000         0.000000000         0.000000000                
     0.000000000         0.000000000         0.000000000                
Au            1184                                                      
    -5.916640464         15.77458585         15.77518923                
     0.000000000         0.000000000         0.000000000                
     0.000000000         0.000000000         0.000000000                
Au            1185                                                      
    -3.944891584         13.80186996         15.77518923                
     0.000000000         0.000000000         0.000000000                
     0.000000000         0.000000000         0.000000000                
Au            1186                                                      
    -3.944891584         15.77458585         13.80247333                
     0.000000000         0.000000000         0.000000000                
     0.000000000         0.000000000         0.000000000                
Au            1187                                                      
    -1.973142706         15.77458585         15.77518923                
     0.000000000         0.000000000         0.000000000                
     0.000000000         0.000000000         0.000000000                
Au            1188                                                      
     1.971322069         15.77458585         15.77518923                
     0.000000000         0.000000000         0.000000000                
     0.000000000         0.000000000         0.000000000                
Au            1189                                                      
     3.943070948         13.80186996         15.77518923                
     0.000000000         0.000000000         0.000000000                
     0.000000000         0.000000000         0.000000000                
Au            1190                                                      
     3.943070948         15.77458585         13.80247333                
     0.000000000         0.000000000         0.000000000                
     0.000000000         0.000000000         0.000000000                
Au            1191                                                      
     5.914819826         5.914874446         5.915477819                
     0.000000000         0.000000000         0.000000000                
     0.000000000         0.000000000         0.000000000                
Au            1192                                                      
     5.914819826         7.886623324         7.887226698                
     0.000000000         0.000000000         0.000000000                
     0.000000000         0.000000000         0.000000000                
Au            1193                                                      
     7.886568705         5.914874446         7.887226698                
     0.000000000         0.000000000         0.000000000                
     0.000000000         0.000000000         0.000000000                
Au            1194                                                      
     7.886568705         7.886623324         5.915477819                
     0.000000000         0.000000000         0.000000000                
     0.000000000         0.000000000         0.000000000                
Au            1195                                                      
     9.858317585         5.914874446         5.915477819                
     0.000000000         0.000000000         0.000000000                
     0.000000000         0.000000000         0.000000000                
Au            1196                                                      
     9.858317585         7.886623324         7.887226698                
     0.000000000         0.000000000         0.000000000                
     0.000000000         0.000000000         0.000000000                
Au            1197                                                      
     11.83006646         5.914874446         7.887226698                
     0.000000000         0.000000000         0.000000000                
     0.000000000         0.000000000         0.000000000                
Au            1198                                                      
     11.83006646         7.886623324         5.915477819                
     0.000000000         0.000000000         0.000000000                
     0.000000000         0.000000000         0.000000000                
Au            1199                                                      
     13.80181534         5.914874446         5.915477819                
     0.000000000         0.000000000         0.000000000                
     0.000000000         0.000000000         0.000000000                
Au            1200                                                      
     13.80181534         7.886623324         7.887226698                
     0.000000000         0.000000000         0.000000000                
     0.000000000         0.000000000         0.000000000                
Au            1201                                                      
     15.77453124         5.914874446         7.887226698                
     0.000000000         0.000000000         0.000000000                
     0.000000000         0.000000000         0.000000000                
Au            1202                                                      
     15.77453124         7.886623324         5.915477819                
     0.000000000         0.000000000         0.000000000                
     0.000000000         0.000000000         0.000000000                
Au            1203                                                      
     5.914819826         9.858372196         5.915477819                
     0.000000000         0.000000000         0.000000000                
     0.000000000         0.000000000         0.000000000                
Au            1204                                                      
     5.914819826         11.83012108         7.887226698                
     0.000000000         0.000000000         0.000000000                
     0.000000000         0.000000000         0.000000000                
Au            1205                                                      
     7.886568705         9.858372196         7.887226698                
     0.000000000         0.000000000         0.000000000                
     0.000000000         0.000000000         0.000000000                
Au            1206                                                      
     7.886568705         11.83012108         5.915477819                
     0.000000000         0.000000000         0.000000000                
     0.000000000         0.000000000         0.000000000                
Au            1207                                                      
     15.77453124         9.858372196         7.887226698                
     0.000000000         0.000000000         0.000000000                
     0.000000000         0.000000000         0.000000000                
Au            1208                                                      
     15.77453124         11.83012108         5.915477819                
     0.000000000         0.000000000         0.000000000                
     0.000000000         0.000000000         0.000000000                
Au            1209                                                      
     5.914819826         13.80186996         5.915477819                
     0.000000000         0.000000000         0.000000000                
     0.000000000         0.000000000         0.000000000                
Au            1210                                                      
     5.914819826         15.77458585         7.887226698                
     0.000000000         0.000000000         0.000000000                
     0.000000000         0.000000000         0.000000000                
Au            1211                                                      
     7.886568705         13.80186996         7.887226698                
     0.000000000         0.000000000         0.000000000                
     0.000000000         0.000000000         0.000000000                
Au            1212                                                      
     7.886568705         15.77458585         5.915477819                
     0.000000000         0.000000000         0.000000000                
     0.000000000         0.000000000         0.000000000                
Au            1213                                                      
     9.858317585         15.77458585         7.887226698                
     0.000000000         0.000000000         0.000000000                
     0.000000000         0.000000000         0.000000000                
Au            1214                                                      
     11.83006646         15.77458585         5.915477819                
     0.000000000         0.000000000         0.000000000                
     0.000000000         0.000000000         0.000000000                
Au            1215                                                      
     13.80181534         15.77458585         7.887226698                
     0.000000000         0.000000000         0.000000000                
     0.000000000         0.000000000         0.000000000                
Au            1216                                                      
     15.77453124         13.80186996         7.887226698                
     0.000000000         0.000000000         0.000000000                
     0.000000000         0.000000000         0.000000000                
Au            1217                                                      
     15.77453124         15.77458585         5.915477819                
     0.000000000         0.000000000         0.000000000                
     0.000000000         0.000000000         0.000000000                
Au            1218                                                      
     5.914819826         5.914874446         9.858975577                
     0.000000000         0.000000000         0.000000000                
     0.000000000         0.000000000         0.000000000                
Au            1219                                                      
     5.914819826         7.886623324         11.83072446                
     0.000000000         0.000000000         0.000000000                
     0.000000000         0.000000000         0.000000000                
Au            1220                                                      
     7.886568705         5.914874446         11.83072446                
     0.000000000         0.000000000         0.000000000                
     0.000000000         0.000000000         0.000000000                
Au            1221                                                      
     7.886568705         7.886623324         9.858975577                
     0.000000000         0.000000000         0.000000000                
     0.000000000         0.000000000         0.000000000                
Au            1222                                                      
     15.77453124         5.914874446         11.83072446                
     0.000000000         0.000000000         0.000000000                
     0.000000000         0.000000000         0.000000000                
Au            1223                                                      
     15.77453124         7.886623324         9.858975577                
     0.000000000         0.000000000         0.000000000                
     0.000000000         0.000000000         0.000000000                
Au            1224                                                      
     5.914819826         15.77458585         11.83072446                
     0.000000000         0.000000000         0.000000000                
     0.000000000         0.000000000         0.000000000                
Au            1225                                                      
     7.886568705         15.77458585         9.858975577                
     0.000000000         0.000000000         0.000000000                
     0.000000000         0.000000000         0.000000000                
Au            1226                                                      
     15.77453124         15.77458585         9.858975577                
     0.000000000         0.000000000         0.000000000                
     0.000000000         0.000000000         0.000000000                
Au            1227                                                      
     5.914819826         5.914874446         13.80247333                
     0.000000000         0.000000000         0.000000000                
     0.000000000         0.000000000         0.000000000                
Au            1228                                                      
     5.914819826         7.886623324         15.77518923                
     0.000000000         0.000000000         0.000000000                
     0.000000000         0.000000000         0.000000000                
Au            1229                                                      
     7.886568705         5.914874446         15.77518923                
     0.000000000         0.000000000         0.000000000                
     0.000000000         0.000000000         0.000000000                
Au            1230                                                      
     7.886568705         7.886623324         13.80247333                
     0.000000000         0.000000000         0.000000000                
     0.000000000         0.000000000         0.000000000                
Au            1231                                                      
     9.858317585         7.886623324         15.77518923                
     0.000000000         0.000000000         0.000000000                
     0.000000000         0.000000000         0.000000000                
Au            1232                                                      
     11.83006646         5.914874446         15.77518923                
     0.000000000         0.000000000         0.000000000                
     0.000000000         0.000000000         0.000000000                
Au            1233                                                      
     13.80181534         7.886623324         15.77518923                
     0.000000000         0.000000000         0.000000000                
     0.000000000         0.000000000         0.000000000                
Au            1234                                                      
     15.77453124         5.914874446         15.77518923                
     0.000000000         0.000000000         0.000000000                
     0.000000000         0.000000000         0.000000000                
Au            1235                                                      
     15.77453124         7.886623324         13.80247333                
     0.000000000         0.000000000         0.000000000                
     0.000000000         0.000000000         0.000000000                
Au            1236                                                      
     5.914819826         11.83012108         15.77518923                
     0.000000000         0.000000000         0.000000000                
     0.000000000         0.000000000         0.000000000                
Au            1237                                                      
     7.886568705         9.858372196         15.77518923                
     0.000000000         0.000000000         0.000000000                
     0.000000000         0.000000000         0.000000000                
Au            1238                                                      
     15.77453124         9.858372196         15.77518923                
     0.000000000         0.000000000         0.000000000                
     0.000000000         0.000000000         0.000000000                
Au            1239                                                      
     5.914819826         15.77458585         15.77518923                
     0.000000000         0.000000000         0.000000000                
     0.000000000         0.000000000         0.000000000                
Au            1240                                                      
     7.886568705         13.80186996         15.77518923                
     0.000000000         0.000000000         0.000000000                
     0.000000000         0.000000000         0.000000000                
Au            1241                                                      
     7.886568705         15.77458585         13.80247333                
     0.000000000         0.000000000         0.000000000                
     0.000000000         0.000000000         0.000000000                
Au            1242                                                      
     9.858317585         15.77458585         15.77518923                
     0.000000000         0.000000000         0.000000000                
     0.000000000         0.000000000         0.000000000                
Au            1243                                                      
     13.80181534         15.77458585         15.77518923                
     0.000000000         0.000000000         0.000000000                
     0.000000000         0.000000000         0.000000000                
Au            1244                                                      
     15.77453124         13.80186996         15.77518923                
     0.000000000         0.000000000         0.000000000                
     0.000000000         0.000000000         0.000000000                
Au            1245                                                      
     15.77453124         15.77458585         13.80247333                
     0.000000000         0.000000000         0.000000000                
     0.000000000         0.000000000         0.000000000                
Au            1246                                                      
     17.74628011        -17.74804613        -17.74744276                
     0.000000000         0.000000000         0.000000000                
     0.000000000         0.000000000         0.000000000                
Au            1247                                                      
     17.74628011        -15.77629726        -15.77569388                
     0.000000000         0.000000000         0.000000000                
     0.000000000         0.000000000         0.000000000                
Au            1248                                                      
     17.74628011        -13.80454838        -17.74744276                
     0.000000000         0.000000000         0.000000000                
     0.000000000         0.000000000         0.000000000                
Au            1249                                                      
     17.74628011        -11.83279949        -15.77569388                
     0.000000000         0.000000000         0.000000000                
     0.000000000         0.000000000         0.000000000                
Au            1250                                                      
     17.74628011        -9.860083606        -17.74744276                
     0.000000000         0.000000000         0.000000000                
     0.000000000         0.000000000         0.000000000                
Au            1251                                                      
     17.74628011        -7.888334723        -15.77569388                
     0.000000000         0.000000000         0.000000000                
     0.000000000         0.000000000         0.000000000                
Au            1252                                                      
     17.74628011        -17.74804613        -13.80394501                
     0.000000000         0.000000000         0.000000000                
     0.000000000         0.000000000         0.000000000                
Au            1253                                                      
     17.74628011        -15.77629726        -11.83219613                
     0.000000000         0.000000000         0.000000000                
     0.000000000         0.000000000         0.000000000                
Au            1254                                                      
     17.74628011        -7.888334723        -11.83219613                
     0.000000000         0.000000000         0.000000000                
     0.000000000         0.000000000         0.000000000                
Au            1255                                                      
     17.74628011        -17.74804613        -9.859480225                
     0.000000000         0.000000000         0.000000000                
     0.000000000         0.000000000         0.000000000                
Au            1256                                                      
     17.74628011        -15.77629726        -7.887731349                
     0.000000000         0.000000000         0.000000000                
     0.000000000         0.000000000         0.000000000                
Au            1257                                                      
     17.74628011        -11.83279949        -7.887731349                
     0.000000000         0.000000000         0.000000000                
     0.000000000         0.000000000         0.000000000                
Au            1258                                                      
     17.74628011        -7.888334723        -7.887731349                
     0.000000000         0.000000000         0.000000000                
     0.000000000         0.000000000         0.000000000                
Au            1259                                                      
     17.74628011        -5.916585844        -17.74744276                
     0.000000000         0.000000000         0.000000000                
     0.000000000         0.000000000         0.000000000                
Au            1260                                                      
     17.74628011        -3.944836967        -15.77569388                
     0.000000000         0.000000000         0.000000000                
     0.000000000         0.000000000         0.000000000                
Au            1261                                                      
     17.74628011        -1.973088087        -17.74744276                
     0.000000000         0.000000000         0.000000000                
     0.000000000         0.000000000         0.000000000                
Au            1262                                                      
     17.74628011       -0.1339208503E-02    -15.77569388                
     0.000000000         0.000000000         0.000000000                
     0.000000000         0.000000000         0.000000000                
Au            1263                                                      
     17.74628011         1.971376688        -17.74744276                
     0.000000000         0.000000000         0.000000000                
     0.000000000         0.000000000         0.000000000                
Au            1264                                                      
     17.74628011         3.943125566        -15.77569388                
     0.000000000         0.000000000         0.000000000                
     0.000000000         0.000000000         0.000000000                
Au            1265                                                      
     17.74628011        -5.916585844        -13.80394501                
     0.000000000         0.000000000         0.000000000                
     0.000000000         0.000000000         0.000000000                
Au            1266                                                      
     17.74628011        -3.944836967        -11.83219613                
     0.000000000         0.000000000         0.000000000                
     0.000000000         0.000000000         0.000000000                
Au            1267                                                      
     17.74628011         3.943125566        -11.83219613                
     0.000000000         0.000000000         0.000000000                
     0.000000000         0.000000000         0.000000000                
Au            1268                                                      
     17.74628011        -5.916585844        -9.859480225                
     0.000000000         0.000000000         0.000000000                
     0.000000000         0.000000000         0.000000000                
Au            1269                                                      
     17.74628011        -3.944836967        -7.887731349                
     0.000000000         0.000000000         0.000000000                
     0.000000000         0.000000000         0.000000000                
Au            1270                                                      
     17.74628011       -0.1339208503E-02    -7.887731349                
     0.000000000         0.000000000         0.000000000                
     0.000000000         0.000000000         0.000000000                
Au            1271                                                      
     17.74628011         3.943125566        -7.887731349                
     0.000000000         0.000000000         0.000000000                
     0.000000000         0.000000000         0.000000000                
Au            1272                                                      
     17.74628011         5.914874446        -17.74744276                
     0.000000000         0.000000000         0.000000000                
     0.000000000         0.000000000         0.000000000                
Au            1273                                                      
     17.74628011         7.886623324        -15.77569388                
     0.000000000         0.000000000         0.000000000                
     0.000000000         0.000000000         0.000000000                
Au            1274                                                      
     17.74628011         9.858372196        -17.74744276                
     0.000000000         0.000000000         0.000000000                
     0.000000000         0.000000000         0.000000000                
Au            1275                                                      
     17.74628011         11.83012108        -15.77569388                
     0.000000000         0.000000000         0.000000000                
     0.000000000         0.000000000         0.000000000                
Au            1276                                                      
     17.74628011         13.80186996        -17.74744276                
     0.000000000         0.000000000         0.000000000                
     0.000000000         0.000000000         0.000000000                
Au            1277                                                      
     17.74628011         15.77458585        -15.77569388                
     0.000000000         0.000000000         0.000000000                
     0.000000000         0.000000000         0.000000000                
Au            1278                                                      
     17.74628011         5.914874446        -13.80394501                
     0.000000000         0.000000000         0.000000000                
     0.000000000         0.000000000         0.000000000                
Au            1279                                                      
     17.74628011         7.886623324        -11.83219613                
     0.000000000         0.000000000         0.000000000                
     0.000000000         0.000000000         0.000000000                
Au            1280                                                      
     17.74628011         15.77458585        -11.83219613                
     0.000000000         0.000000000         0.000000000                
     0.000000000         0.000000000         0.000000000                
Au            1281                                                      
     17.74628011         5.914874446        -9.859480225                
     0.000000000         0.000000000         0.000000000                
     0.000000000         0.000000000         0.000000000                
Au            1282                                                      
     17.74628011         7.886623324        -7.887731349                
     0.000000000         0.000000000         0.000000000                
     0.000000000         0.000000000         0.000000000                
Au            1283                                                      
     17.74628011         11.83012108        -7.887731349                
     0.000000000         0.000000000         0.000000000                
     0.000000000         0.000000000         0.000000000                
Au            1284                                                      
     17.74628011         15.77458585        -7.887731349                
     0.000000000         0.000000000         0.000000000                
     0.000000000         0.000000000         0.000000000                
Au            1285                                                      
     17.74628011        -17.74804613        -5.915982471                
     0.000000000         0.000000000         0.000000000                
     0.000000000         0.000000000         0.000000000                
Au            1286                                                      
     17.74628011        -15.77629726        -3.944233592                
     0.000000000         0.000000000         0.000000000                
     0.000000000         0.000000000         0.000000000                
Au            1287                                                      
     17.74628011        -13.80454838        -5.915982471                
     0.000000000         0.000000000         0.000000000                
     0.000000000         0.000000000         0.000000000                
Au            1288                                                      
     17.74628011        -11.83279949        -3.944233592                
     0.000000000         0.000000000         0.000000000                
     0.000000000         0.000000000         0.000000000                
Au            1289                                                      
     17.74628011        -9.860083606        -5.915982471                
     0.000000000         0.000000000         0.000000000                
     0.000000000         0.000000000         0.000000000                
Au            1290                                                      
     17.74628011        -7.888334723        -3.944233592                
     0.000000000         0.000000000         0.000000000                
     0.000000000         0.000000000         0.000000000                
Au            1291                                                      
     17.74628011        -17.74804613        -1.972484713                
     0.000000000         0.000000000         0.000000000                
     0.000000000         0.000000000         0.000000000                
Au            1292                                                      
     17.74628011        -15.77629726       -0.7358343938E-03            
     0.000000000         0.000000000         0.000000000                
     0.000000000         0.000000000         0.000000000                
Au            1293                                                      
     17.74628011        -7.888334723       -0.7358343938E-03            
     0.000000000         0.000000000         0.000000000                
     0.000000000         0.000000000         0.000000000                
Au            1294                                                      
     17.74628011        -17.74804613         1.971980062                
     0.000000000         0.000000000         0.000000000                
     0.000000000         0.000000000         0.000000000                
Au            1295                                                      
     17.74628011        -15.77629726         3.943728941                
     0.000000000         0.000000000         0.000000000                
     0.000000000         0.000000000         0.000000000                
Au            1296                                                      
     17.74628011        -11.83279949         3.943728941                
     0.000000000         0.000000000         0.000000000                
     0.000000000         0.000000000         0.000000000                
Au            1297                                                      
     17.74628011        -7.888334723         3.943728941                
     0.000000000         0.000000000         0.000000000                
     0.000000000         0.000000000         0.000000000                
Au            1298                                                      
     17.74628011        -5.916585844        -5.915982471                
     0.000000000         0.000000000         0.000000000                
     0.000000000         0.000000000         0.000000000                
Au            1299                                                      
     17.74628011        -1.973088087        -5.915982471                
     0.000000000         0.000000000         0.000000000                
     0.000000000         0.000000000         0.000000000                
Au            1300                                                      
     17.74628011         1.971376688        -5.915982471                
     0.000000000         0.000000000         0.000000000                
     0.000000000         0.000000000         0.000000000                
Au            1301                                                      
     17.74628011        -5.916585844        -1.972484713                
     0.000000000         0.000000000         0.000000000                
     0.000000000         0.000000000         0.000000000                
Au            1302                                                      
     17.74628011        -5.916585844         1.971980062                
     0.000000000         0.000000000         0.000000000                
     0.000000000         0.000000000         0.000000000                
Au            1303                                                      
     17.74628011         5.914874446        -5.915982471                
     0.000000000         0.000000000         0.000000000                
     0.000000000         0.000000000         0.000000000                
Au            1304                                                      
     17.74628011         7.886623324        -3.944233592                
     0.000000000         0.000000000         0.000000000                
     0.000000000         0.000000000         0.000000000                
Au            1305                                                      
     17.74628011         9.858372196        -5.915982471                
     0.000000000         0.000000000         0.000000000                
     0.000000000         0.000000000         0.000000000                
Au            1306                                                      
     17.74628011         11.83012108        -3.944233592                
     0.000000000         0.000000000         0.000000000                
     0.000000000         0.000000000         0.000000000                
Au            1307                                                      
     17.74628011         13.80186996        -5.915982471                
     0.000000000         0.000000000         0.000000000                
     0.000000000         0.000000000         0.000000000                
Au            1308                                                      
     17.74628011         15.77458585        -3.944233592                
     0.000000000         0.000000000         0.000000000                
     0.000000000         0.000000000         0.000000000                
Au            1309                                                      
     17.74628011         5.914874446        -1.972484713                
     0.000000000         0.000000000         0.000000000                
     0.000000000         0.000000000         0.000000000                
Au            1310                                                      
     17.74628011         7.886623324       -0.7358343938E-03            
     0.000000000         0.000000000         0.000000000                
     0.000000000         0.000000000         0.000000000                
Au            1311                                                      
     17.74628011         15.77458585       -0.7358343938E-03            
     0.000000000         0.000000000         0.000000000                
     0.000000000         0.000000000         0.000000000                
Au            1312                                                      
     17.74628011         5.914874446         1.971980062                
     0.000000000         0.000000000         0.000000000                
     0.000000000         0.000000000         0.000000000                
Au            1313                                                      
     17.74628011         7.886623324         3.943728941                
     0.000000000         0.000000000         0.000000000                
     0.000000000         0.000000000         0.000000000                
Au            1314                                                      
     17.74628011         11.83012108         3.943728941                
     0.000000000         0.000000000         0.000000000                
     0.000000000         0.000000000         0.000000000                
Au            1315                                                      
     17.74628011         15.77458585         3.943728941                
     0.000000000         0.000000000         0.000000000                
     0.000000000         0.000000000         0.000000000                
Au            1316                                                      
     17.74628011        -17.74804613         5.915477819                
     0.000000000         0.000000000         0.000000000                
     0.000000000         0.000000000         0.000000000                
Au            1317                                                      
     17.74628011        -15.77629726         7.887226698                
     0.000000000         0.000000000         0.000000000                
     0.000000000         0.000000000         0.000000000                
Au            1318                                                      
     17.74628011        -13.80454838         5.915477819                
     0.000000000         0.000000000         0.000000000                
     0.000000000         0.000000000         0.000000000                
Au            1319                                                      
     17.74628011        -11.83279949         7.887226698                
     0.000000000         0.000000000         0.000000000                
     0.000000000         0.000000000         0.000000000                
Au            1320                                                      
     17.74628011        -9.860083606         5.915477819                
     0.000000000         0.000000000         0.000000000                
     0.000000000         0.000000000         0.000000000                
Au            1321                                                      
     17.74628011        -7.888334723         7.887226698                
     0.000000000         0.000000000         0.000000000                
     0.000000000         0.000000000         0.000000000                
Au            1322                                                      
     17.74628011        -17.74804613         9.858975577                
     0.000000000         0.000000000         0.000000000                
     0.000000000         0.000000000         0.000000000                
Au            1323                                                      
     17.74628011        -15.77629726         11.83072446                
     0.000000000         0.000000000         0.000000000                
     0.000000000         0.000000000         0.000000000                
Au            1324                                                      
     17.74628011        -7.888334723         11.83072446                
     0.000000000         0.000000000         0.000000000                
     0.000000000         0.000000000         0.000000000                
Au            1325                                                      
     17.74628011        -17.74804613         13.80247333                
     0.000000000         0.000000000         0.000000000                
     0.000000000         0.000000000         0.000000000                
Au            1326                                                      
     17.74628011        -15.77629726         15.77518923                
     0.000000000         0.000000000         0.000000000                
     0.000000000         0.000000000         0.000000000                
Au            1327                                                      
     17.74628011        -11.83279949         15.77518923                
     0.000000000         0.000000000         0.000000000                
     0.000000000         0.000000000         0.000000000                
Au            1328                                                      
     17.74628011        -7.888334723         15.77518923                
     0.000000000         0.000000000         0.000000000                
     0.000000000         0.000000000         0.000000000                
Au            1329                                                      
     17.74628011        -5.916585844         5.915477819                
     0.000000000         0.000000000         0.000000000                
     0.000000000         0.000000000         0.000000000                
Au            1330                                                      
     17.74628011        -3.944836967         7.887226698                
     0.000000000         0.000000000         0.000000000                
     0.000000000         0.000000000         0.000000000                
Au            1331                                                      
     17.74628011        -1.973088087         5.915477819                
     0.000000000         0.000000000         0.000000000                
     0.000000000         0.000000000         0.000000000                
Au            1332                                                      
     17.74628011       -0.1339208503E-02     7.887226698                
     0.000000000         0.000000000         0.000000000                
     0.000000000         0.000000000         0.000000000                
Au            1333                                                      
     17.74628011         1.971376688         5.915477819                
     0.000000000         0.000000000         0.000000000                
     0.000000000         0.000000000         0.000000000                
Au            1334                                                      
     17.74628011         3.943125566         7.887226698                
     0.000000000         0.000000000         0.000000000                
     0.000000000         0.000000000         0.000000000                
Au            1335                                                      
     17.74628011        -5.916585844         9.858975577                
     0.000000000         0.000000000         0.000000000                
     0.000000000         0.000000000         0.000000000                
Au            1336                                                      
     17.74628011        -3.944836967         11.83072446                
     0.000000000         0.000000000         0.000000000                
     0.000000000         0.000000000         0.000000000                
Au            1337                                                      
     17.74628011         3.943125566         11.83072446                
     0.000000000         0.000000000         0.000000000                
     0.000000000         0.000000000         0.000000000                
Au            1338                                                      
     17.74628011        -5.916585844         13.80247333                
     0.000000000         0.000000000         0.000000000                
     0.000000000         0.000000000         0.000000000                
Au            1339                                                      
     17.74628011        -3.944836967         15.77518923                
     0.000000000         0.000000000         0.000000000                
     0.000000000         0.000000000         0.000000000                
Au            1340                                                      
     17.74628011       -0.1339208503E-02     15.77518923                
     0.000000000         0.000000000         0.000000000                
     0.000000000         0.000000000         0.000000000                
Au            1341                                                      
     17.74628011         3.943125566         15.77518923                
     0.000000000         0.000000000         0.000000000                
     0.000000000         0.000000000         0.000000000                
Au            1342                                                      
     17.74628011         5.914874446         5.915477819                
     0.000000000         0.000000000         0.000000000                
     0.000000000         0.000000000         0.000000000                
Au            1343                                                      
     17.74628011         7.886623324         7.887226698                
     0.000000000         0.000000000         0.000000000                
     0.000000000         0.000000000         0.000000000                
Au            1344                                                      
     17.74628011         9.858372196         5.915477819                
     0.000000000         0.000000000         0.000000000                
     0.000000000         0.000000000         0.000000000                
Au            1345                                                      
     17.74628011         11.83012108         7.887226698                
     0.000000000         0.000000000         0.000000000                
     0.000000000         0.000000000         0.000000000                
Au            1346                                                      
     17.74628011         13.80186996         5.915477819                
     0.000000000         0.000000000         0.000000000                
     0.000000000         0.000000000         0.000000000                
Au            1347                                                      
     17.74628011         15.77458585         7.887226698                
     0.000000000         0.000000000         0.000000000                
     0.000000000         0.000000000         0.000000000                
Au            1348                                                      
     17.74628011         5.914874446         9.858975577                
     0.000000000         0.000000000         0.000000000                
     0.000000000         0.000000000         0.000000000                
Au            1349                                                      
     17.74628011         7.886623324         11.83072446                
     0.000000000         0.000000000         0.000000000                
     0.000000000         0.000000000         0.000000000                
Au            1350                                                      
     17.74628011         15.77458585         11.83072446                
     0.000000000         0.000000000         0.000000000                
     0.000000000         0.000000000         0.000000000                
Au            1351                                                      
     17.74628011         5.914874446         13.80247333                
     0.000000000         0.000000000         0.000000000                
     0.000000000         0.000000000         0.000000000                
Au            1352                                                      
     17.74628011         7.886623324         15.77518923                
     0.000000000         0.000000000         0.000000000                
     0.000000000         0.000000000         0.000000000                
Au            1353                                                      
     17.74628011         11.83012108         15.77518923                
     0.000000000         0.000000000         0.000000000                
     0.000000000         0.000000000         0.000000000                
Au            1354                                                      
     17.74628011         15.77458585         15.77518923                
     0.000000000         0.000000000         0.000000000                
     0.000000000         0.000000000         0.000000000                
Au            1355                                                      
    -17.74810076         17.74633474        -17.74744276                
     0.000000000         0.000000000         0.000000000                
     0.000000000         0.000000000         0.000000000                
Au            1356                                                      
    -15.77635187         17.74633474        -15.77569388                
     0.000000000         0.000000000         0.000000000                
     0.000000000         0.000000000         0.000000000                
Au            1357                                                      
    -13.80460300         17.74633474        -17.74744276                
     0.000000000         0.000000000         0.000000000                
     0.000000000         0.000000000         0.000000000                
Au            1358                                                      
    -11.83285412         17.74633474        -15.77569388                
     0.000000000         0.000000000         0.000000000                
     0.000000000         0.000000000         0.000000000                
Au            1359                                                      
    -9.860138217         17.74633474        -17.74744276                
     0.000000000         0.000000000         0.000000000                
     0.000000000         0.000000000         0.000000000                
Au            1360                                                      
    -7.888389342         17.74633474        -15.77569388                
     0.000000000         0.000000000         0.000000000                
     0.000000000         0.000000000         0.000000000                
Au            1361                                                      
    -17.74810076         17.74633474        -13.80394501                
     0.000000000         0.000000000         0.000000000                
     0.000000000         0.000000000         0.000000000                
Au            1362                                                      
    -15.77635187         17.74633474        -11.83219613                
     0.000000000         0.000000000         0.000000000                
     0.000000000         0.000000000         0.000000000                
Au            1363                                                      
    -7.888389342         17.74633474        -11.83219613                
     0.000000000         0.000000000         0.000000000                
     0.000000000         0.000000000         0.000000000                
Au            1364                                                      
    -17.74810076         17.74633474        -9.859480225                
     0.000000000         0.000000000         0.000000000                
     0.000000000         0.000000000         0.000000000                
Au            1365                                                      
    -15.77635187         17.74633474        -7.887731349                
     0.000000000         0.000000000         0.000000000                
     0.000000000         0.000000000         0.000000000                
Au            1366                                                      
    -11.83285412         17.74633474        -7.887731349                
     0.000000000         0.000000000         0.000000000                
     0.000000000         0.000000000         0.000000000                
Au            1367                                                      
    -7.888389342         17.74633474        -7.887731349                
     0.000000000         0.000000000         0.000000000                
     0.000000000         0.000000000         0.000000000                
Au            1368                                                      
    -5.916640464         17.74633474        -17.74744276                
     0.000000000         0.000000000         0.000000000                
     0.000000000         0.000000000         0.000000000                
Au            1369                                                      
    -3.944891584         17.74633474        -15.77569388
[truncated: 8,827,599 more chars]
