# Supplementary material for: Effects of Size and Porosity on the Hydrophobicity of Hierarchical Nanoparticles
Source: Nano Lett. 2025 Feb 17;25(8):3351–6. doi: 10.1021/acs.nanolett.5c00058 (PMC11869358; doi:10.1021/acs.nanolett.5c00058)
Supplement: Supplementary file 2 — nl5c00058_si_002.zip [file nl5c00058_si_002.zip › FIELD]

GUI Reference : 2021/2/22/11:29
UNITS kcal
MOLECULES        2
Gold
NUMMOLS 1
atoms 1600 
Au   197.0  0  1600   1
FINISH
SPC/Fw WATER
NUMMOLS   10000
ATOMS   3
O    15.9994  -0.820     1    0    1
H     1.0080   0.410     1    0    1
H     1.0080   0.410     1    0    1
BONDS   2
HARM   1   2    1059.162   1.012 
HARM   1   3    1059.162   1.012 
ANGLES   1
HARM   2   1   3    75.9   113.24
FINISH
VDW       2
O       O        LJ              0.1554253  3.165492     0.
Au      O        LJ              0.1554253  3.165492     0.
CLOSE
