# Supplementary material for: Effects of Size and Porosity on the Hydrophobicity of Hierarchical Nanoparticles
Source: Nano Lett. 2025 Feb 17;25(8):3351–6. doi: 10.1021/acs.nanolett.5c00058 (PMC11869358; doi:10.1021/acs.nanolett.5c00058)
Supplement: Supplementary file 3 — nl5c00058_si_003.zip [file nl5c00058_si_003.zip › CONFIG]

sponge_large                                                            
         2         2    178928    924000   1.0000000E-03   9.2400000E+02
      123.1820924483        0.0000000000        0.0000000000            
        0.0000000000      123.1820924483        0.0000000000            
        0.0000000000        0.0000000000      123.1820924483            
Au               1                                                      
    -48.44232169        -48.44287220        -48.44013473                
     0.000000000         0.000000000         0.000000000                
     0.000000000         0.000000000         0.000000000                
Au               2                                                      
    -48.44232169        -46.64881301        -46.64607554                
     0.000000000         0.000000000         0.000000000                
     0.000000000         0.000000000         0.000000000                
Au               3                                                      
    -46.64826250        -48.44287220        -46.64607554                
     0.000000000         0.000000000         0.000000000                
     0.000000000         0.000000000         0.000000000                
Au               4                                                      
    -46.64826250        -46.64881301        -48.44013473                
     0.000000000         0.000000000         0.000000000                
     0.000000000         0.000000000         0.000000000                
Au               5                                                      
    -44.85420331        -48.44287220        -48.44013473                
     0.000000000         0.000000000         0.000000000                
     0.000000000         0.000000000         0.000000000                
Au               6                                                      
    -44.85420331        -46.64881301        -46.64607554                
     0.000000000         0.000000000         0.000000000                
     0.000000000         0.000000000         0.000000000                
Au               7                                                      
    -43.06014412        -48.44287220        -46.64607554                
     0.000000000         0.000000000         0.000000000                
     0.000000000         0.000000000         0.000000000                
Au               8                                                      
    -43.06014412        -46.64881301        -48.44013473                
     0.000000000         0.000000000         0.000000000                
     0.000000000         0.000000000         0.000000000                
Au               9                                                      
    -41.26520506        -48.44287220        -48.44013473                
     0.000000000         0.000000000         0.000000000                
     0.000000000         0.000000000         0.000000000                
Au              10                                                      
    -41.26520506        -46.64881301        -46.64607554                
     0.000000000         0.000000000         0.000000000                
     0.000000000         0.000000000         0.000000000                
Au              11                                                      
    -39.47114587        -48.44287220        -46.64607554                
     0.000000000         0.000000000         0.000000000                
     0.000000000         0.000000000         0.000000000                
Au              12                                                      
    -39.47114587        -46.64881301        -48.44013473                
     0.000000000         0.000000000         0.000000000                
     0.000000000         0.000000000         0.000000000                
Au              13                                                      
    -48.44232169        -44.85475382        -48.44013473                
     0.000000000         0.000000000         0.000000000                
     0.000000000         0.000000000         0.000000000                
Au              14                                                      
    -48.44232169        -43.06069462        -46.64607554                
     0.000000000         0.000000000         0.000000000                
     0.000000000         0.000000000         0.000000000                
Au              15                                                      
    -46.64826250        -44.85475382        -46.64607554                
     0.000000000         0.000000000         0.000000000                
     0.000000000         0.000000000         0.000000000                
Au              16                                                      
    -46.64826250        -43.06069462        -48.44013473                
     0.000000000         0.000000000         0.000000000                
     0.000000000         0.000000000         0.000000000                
Au              17                                                      
    -39.47114587        -44.85475382        -46.64607554                
     0.000000000         0.000000000         0.000000000                
     0.000000000         0.000000000         0.000000000                
Au              18                                                      
    -39.47114587        -43.06069462        -48.44013473                
     0.000000000         0.000000000         0.000000000                
     0.000000000         0.000000000         0.000000000                
Au              19                                                      
    -48.44232169        -41.26575556        -48.44013473                
     0.000000000         0.000000000         0.000000000                
     0.000000000         0.000000000         0.000000000                
Au              20                                                      
    -48.44232169        -39.47169637        -46.64607554                
     0.000000000         0.000000000         0.000000000                
     0.000000000         0.000000000         0.000000000                
Au              21                                                      
    -46.64826250        -41.26575556        -46.64607554                
     0.000000000         0.000000000         0.000000000                
     0.000000000         0.000000000         0.000000000                
Au              22                                                      
    -46.64826250        -39.47169637        -48.44013473                
     0.000000000         0.000000000         0.000000000                
     0.000000000         0.000000000         0.000000000                
Au              23                                                      
    -44.85420331        -39.47169637        -46.64607554                
     0.000000000         0.000000000         0.000000000                
     0.000000000         0.000000000         0.000000000                
Au              24                                                      
    -43.06014412        -39.47169637        -48.44013473                
     0.000000000         0.000000000         0.000000000                
     0.000000000         0.000000000         0.000000000                
Au              25                                                      
    -41.26520506        -39.47169637        -46.64607554                
     0.000000000         0.000000000         0.000000000                
     0.000000000         0.000000000         0.000000000                
Au              26                                                      
    -39.47114587        -41.26575556        -46.64607554                
     0.000000000         0.000000000         0.000000000                
     0.000000000         0.000000000         0.000000000                
Au              27                                                      
    -39.47114587        -39.47169637        -48.44013473                
     0.000000000         0.000000000         0.000000000                
     0.000000000         0.000000000         0.000000000                
Au              28                                                      
    -48.44232169        -48.44287220        -44.85201635                
     0.000000000         0.000000000         0.000000000                
     0.000000000         0.000000000         0.000000000                
Au              29                                                      
    -48.44232169        -46.64881301        -43.05795716                
     0.000000000         0.000000000         0.000000000                
     0.000000000         0.000000000         0.000000000                
Au              30                                                      
    -46.64826250        -48.44287220        -43.05795716                
     0.000000000         0.000000000         0.000000000                
     0.000000000         0.000000000         0.000000000                
Au              31                                                      
    -46.64826250        -46.64881301        -44.85201635                
     0.000000000         0.000000000         0.000000000                
     0.000000000         0.000000000         0.000000000                
Au              32                                                      
    -39.47114587        -48.44287220        -43.05795716                
     0.000000000         0.000000000         0.000000000                
     0.000000000         0.000000000         0.000000000                
Au              33                                                      
    -39.47114587        -46.64881301        -44.85201635                
     0.000000000         0.000000000         0.000000000                
     0.000000000         0.000000000         0.000000000                
Au              34                                                      
    -48.44232169        -39.47169637        -43.05795716                
     0.000000000         0.000000000         0.000000000                
     0.000000000         0.000000000         0.000000000                
Au              35                                                      
    -46.64826250        -39.47169637        -44.85201635                
     0.000000000         0.000000000         0.000000000                
     0.000000000         0.000000000         0.000000000                
Au              36                                                      
    -39.47114587        -39.47169637        -44.85201635                
     0.000000000         0.000000000         0.000000000                
     0.000000000         0.000000000         0.000000000                
Au              37                                                      
    -48.44232169        -48.44287220        -41.26301810                
     0.000000000         0.000000000         0.000000000                
     0.000000000         0.000000000         0.000000000                
Au              38                                                      
    -48.44232169        -46.64881301        -39.46895891                
     0.000000000         0.000000000         0.000000000                
     0.000000000         0.000000000         0.000000000                
Au              39                                                      
    -46.64826250        -48.44287220        -39.46895891                
     0.000000000         0.000000000         0.000000000                
     0.000000000         0.000000000         0.000000000                
Au              40                                                      
    -46.64826250        -46.64881301        -41.26301810                
     0.000000000         0.000000000         0.000000000                
     0.000000000         0.000000000         0.000000000                
Au              41                                                      
    -44.85420331        -46.64881301        -39.46895891                
     0.000000000         0.000000000         0.000000000                
     0.000000000         0.000000000         0.000000000                
Au              42                                                      
    -43.06014412        -48.44287220        -39.46895891                
     0.000000000         0.000000000         0.000000000                
     0.000000000         0.000000000         0.000000000                
Au              43                                                      
    -41.26520506        -46.64881301        -39.46895891                
     0.000000000         0.000000000         0.000000000                
     0.000000000         0.000000000         0.000000000                
Au              44                                                      
    -39.47114587        -48.44287220        -39.46895891                
     0.000000000         0.000000000         0.000000000                
     0.000000000         0.000000000         0.000000000                
Au              45                                                      
    -39.47114587        -46.64881301        -41.26301810                
     0.000000000         0.000000000         0.000000000                
     0.000000000         0.000000000         0.000000000                
Au              46                                                      
    -48.44232169        -43.06069462        -39.46895891                
     0.000000000         0.000000000         0.000000000                
     0.000000000         0.000000000         0.000000000                
Au              47                                                      
    -46.64826250        -44.85475382        -39.46895891                
     0.000000000         0.000000000         0.000000000                
     0.000000000         0.000000000         0.000000000                
Au              48                                                      
    -39.47114587        -44.85475382        -39.46895891                
     0.000000000         0.000000000         0.000000000                
     0.000000000         0.000000000         0.000000000                
Au              49                                                      
    -48.44232169        -39.47169637        -39.46895891                
     0.000000000         0.000000000         0.000000000                
     0.000000000         0.000000000         0.000000000                
Au              50                                                      
    -46.64826250        -41.26575556        -39.46895891                
     0.000000000         0.000000000         0.000000000                
     0.000000000         0.000000000         0.000000000                
Au              51                                                      
    -46.64826250        -39.47169637        -41.26301810                
     0.000000000         0.000000000         0.000000000                
     0.000000000         0.000000000         0.000000000                
Au              52                                                      
    -44.85420331        -39.47169637        -39.46895891                
     0.000000000         0.000000000         0.000000000                
     0.000000000         0.000000000         0.000000000                
Au              53                                                      
    -41.26520506        -39.47169637        -39.46895891                
     0.000000000         0.000000000         0.000000000                
     0.000000000         0.000000000         0.000000000                
Au              54                                                      
    -39.47114587        -41.26575556        -39.46895891                
     0.000000000         0.000000000         0.000000000                
     0.000000000         0.000000000         0.000000000                
Au              55                                                      
    -39.47114587        -39.47169637        -41.26301810                
     0.000000000         0.000000000         0.000000000                
     0.000000000         0.000000000         0.000000000                
Au              56                                                      
    -37.67708668        -48.44287220        -48.44013473                
     0.000000000         0.000000000         0.000000000                
     0.000000000         0.000000000         0.000000000                
Au              57                                                      
    -37.67708668        -46.64881301        -46.64607554                
     0.000000000         0.000000000         0.000000000                
     0.000000000         0.000000000         0.000000000                
Au              58                                                      
    -35.88302749        -48.44287220        -46.64607554                
     0.000000000         0.000000000         0.000000000                
     0.000000000         0.000000000         0.000000000                
Au              59                                                      
    -35.88302749        -46.64881301        -48.44013473                
     0.000000000         0.000000000         0.000000000                
     0.000000000         0.000000000         0.000000000                
Au              60                                                      
    -34.08896830        -48.44287220        -48.44013473                
     0.000000000         0.000000000         0.000000000                
     0.000000000         0.000000000         0.000000000                
Au              61                                                      
    -34.08896830        -46.64881301        -46.64607554                
     0.000000000         0.000000000         0.000000000                
     0.000000000         0.000000000         0.000000000                
Au              62                                                      
    -32.29490912        -48.44287220        -46.64607554                
     0.000000000         0.000000000         0.000000000                
     0.000000000         0.000000000         0.000000000                
Au              63                                                      
    -32.29490912        -46.64881301        -48.44013473                
     0.000000000         0.000000000         0.000000000                
     0.000000000         0.000000000         0.000000000                
Au              64                                                      
    -30.49997005        -48.44287220        -48.44013473                
     0.000000000         0.000000000         0.000000000                
     0.000000000         0.000000000         0.000000000                
Au              65                                                      
    -30.49997005        -46.64881301        -46.64607554                
     0.000000000         0.000000000         0.000000000                
     0.000000000         0.000000000         0.000000000                
Au              66                                                      
    -28.70591086        -48.44287220        -46.64607554                
     0.000000000         0.000000000         0.000000000                
     0.000000000         0.000000000         0.000000000                
Au              67                                                      
    -28.70591086        -46.64881301        -48.44013473                
     0.000000000         0.000000000         0.000000000                
     0.000000000         0.000000000         0.000000000                
Au              68                                                      
    -37.67708668        -44.85475382        -48.44013473                
     0.000000000         0.000000000         0.000000000                
     0.000000000         0.000000000         0.000000000                
Au              69                                                      
    -37.67708668        -43.06069462        -46.64607554                
     0.000000000         0.000000000         0.000000000                
     0.000000000         0.000000000         0.000000000                
Au              70                                                      
    -35.88302749        -44.85475382        -46.64607554                
     0.000000000         0.000000000         0.000000000                
     0.000000000         0.000000000         0.000000000                
Au              71                                                      
    -35.88302749        -43.06069462        -48.44013473                
     0.000000000         0.000000000         0.000000000                
     0.000000000         0.000000000         0.000000000                
Au              72                                                      
    -28.70591086        -44.85475382        -46.64607554                
     0.000000000         0.000000000         0.000000000                
     0.000000000         0.000000000         0.000000000                
Au              73                                                      
    -28.70591086        -43.06069462        -48.44013473                
     0.000000000         0.000000000         0.000000000                
     0.000000000         0.000000000         0.000000000                
Au              74                                                      
    -37.67708668        -41.26575556        -48.44013473                
     0.000000000         0.000000000         0.000000000                
     0.000000000         0.000000000         0.000000000                
Au              75                                                      
    -37.67708668        -39.47169637        -46.64607554                
     0.000000000         0.000000000         0.000000000                
     0.000000000         0.000000000         0.000000000                
Au              76                                                      
    -35.88302749        -41.26575556        -46.64607554                
     0.000000000         0.000000000         0.000000000                
     0.000000000         0.000000000         0.000000000                
Au              77                                                      
    -35.88302749        -39.47169637        -48.44013473                
     0.000000000         0.000000000         0.000000000                
     0.000000000         0.000000000         0.000000000                
Au              78                                                      
    -34.08896830        -39.47169637        -46.64607554                
     0.000000000         0.000000000         0.000000000                
     0.000000000         0.000000000         0.000000000                
Au              79                                                      
    -32.29490912        -39.47169637        -48.44013473                
     0.000000000         0.000000000         0.000000000                
     0.000000000         0.000000000         0.000000000                
Au              80                                                      
    -30.49997005        -39.47169637        -46.64607554                
     0.000000000         0.000000000         0.000000000                
     0.000000000         0.000000000         0.000000000                
Au              81                                                      
    -28.70591086        -41.26575556        -46.64607554                
     0.000000000         0.000000000         0.000000000                
     0.000000000         0.000000000         0.000000000                
Au              82                                                      
    -28.70591086        -39.47169637        -48.44013473                
     0.000000000         0.000000000         0.000000000                
     0.000000000         0.000000000         0.000000000                
Au              83                                                      
    -37.67708668        -48.44287220        -44.85201635                
     0.000000000         0.000000000         0.000000000                
     0.000000000         0.000000000         0.000000000                
Au              84                                                      
    -37.67708668        -46.64881301        -43.05795716                
     0.000000000         0.000000000         0.000000000                
     0.000000000         0.000000000         0.000000000                
Au              85                                                      
    -35.88302749        -48.44287220        -43.05795716                
     0.000000000         0.000000000         0.000000000                
     0.000000000         0.000000000         0.000000000                
Au              86                                                      
    -35.88302749        -46.64881301        -44.85201635                
     0.000000000         0.000000000         0.000000000                
     0.000000000         0.000000000         0.000000000                
Au              87                                                      
    -28.70591086        -48.44287220        -43.05795716                
     0.000000000         0.000000000         0.000000000                
     0.000000000         0.000000000         0.000000000                
Au              88                                                      
    -28.70591086        -46.64881301        -44.85201635                
     0.000000000         0.000000000         0.000000000                
     0.000000000         0.000000000         0.000000000                
Au              89                                                      
    -37.67708668        -39.47169637        -43.05795716                
     0.000000000         0.000000000         0.000000000                
     0.000000000         0.000000000         0.000000000                
Au              90                                                      
    -35.88302749        -39.47169637        -44.85201635                
     0.000000000         0.000000000         0.000000000                
     0.000000000         0.000000000         0.000000000                
Au              91                                                      
    -28.70591086        -39.47169637        -44.85201635                
     0.000000000         0.000000000         0.000000000                
     0.000000000         0.000000000         0.000000000                
Au              92                                                      
    -37.67708668        -48.44287220        -41.26301810                
     0.000000000         0.000000000         0.000000000                
     0.000000000         0.000000000         0.000000000                
Au              93                                                      
    -37.67708668        -46.64881301        -39.46895891                
     0.000000000         0.000000000         0.000000000                
     0.000000000         0.000000000         0.000000000                
Au              94                                                      
    -35.88302749        -48.44287220        -39.46895891                
     0.000000000         0.000000000         0.000000000                
     0.000000000         0.000000000         0.000000000                
Au              95                                                      
    -35.88302749        -46.64881301        -41.26301810                
     0.000000000         0.000000000         0.000000000                
     0.000000000         0.000000000         0.000000000                
Au              96                                                      
    -34.08896830        -46.64881301        -39.46895891                
     0.000000000         0.000000000         0.000000000                
     0.000000000         0.000000000         0.000000000                
Au              97                                                      
    -32.29490912        -48.44287220        -39.46895891                
     0.000000000         0.000000000         0.000000000                
     0.000000000         0.000000000         0.000000000                
Au              98                                                      
    -30.49997005        -46.64881301        -39.46895891                
     0.000000000         0.000000000         0.000000000                
     0.000000000         0.000000000         0.000000000                
Au              99                                                      
    -28.70591086        -48.44287220        -39.46895891                
     0.000000000         0.000000000         0.000000000                
     0.000000000         0.000000000         0.000000000                
Au             100                                                      
    -28.70591086        -46.64881301        -41.26301810                
     0.000000000         0.000000000         0.000000000                
     0.000000000         0.000000000         0.000000000                
Au             101                                                      
    -37.67708668        -43.06069462        -39.46895891                
     0.000000000         0.000000000         0.000000000                
     0.000000000         0.000000000         0.000000000                
Au             102                                                      
    -35.88302749        -44.85475382        -39.46895891                
     0.000000000         0.000000000         0.000000000                
     0.000000000         0.000000000         0.000000000                
Au             103                                                      
    -28.70591086        -44.85475382        -39.46895891                
     0.000000000         0.000000000         0.000000000                
     0.000000000         0.000000000         0.000000000                
Au             104                                                      
    -37.67708668        -39.47169637        -39.46895891                
     0.000000000         0.000000000         0.000000000                
     0.000000000         0.000000000         0.000000000                
Au             105                                                      
    -35.88302749        -41.26575556        -39.46895891                
     0.000000000         0.000000000         0.000000000                
     0.000000000         0.000000000         0.000000000                
Au             106                                                      
    -35.88302749        -39.47169637        -41.26301810                
     0.000000000         0.000000000         0.000000000                
     0.000000000         0.000000000         0.000000000                
Au             107                                                      
    -34.08896830        -39.47169637        -39.46895891                
     0.000000000         0.000000000         0.000000000                
     0.000000000         0.000000000         0.000000000                
Au             108                                                      
    -30.49997005        -39.47169637        -39.46895891                
     0.000000000         0.000000000         0.000000000                
     0.000000000         0.000000000         0.000000000                
Au             109                                                      
    -28.70591086        -41.26575556        -39.46895891                
     0.000000000         0.000000000         0.000000000                
     0.000000000         0.000000000         0.000000000                
Au             110                                                      
    -28.70591086        -39.47169637        -41.26301810                
     0.000000000         0.000000000         0.000000000                
     0.000000000         0.000000000         0.000000000                
Au             111                                                      
    -26.91185167        -48.44287220        -48.44013473                
     0.000000000         0.000000000         0.000000000                
     0.000000000         0.000000000         0.000000000                
Au             112                                                      
    -26.91185167        -46.64881301        -46.64607554                
     0.000000000         0.000000000         0.000000000                
     0.000000000         0.000000000         0.000000000                
Au             113                                                      
    -25.11779248        -48.44287220        -46.64607554                
     0.000000000         0.000000000         0.000000000                
     0.000000000         0.000000000         0.000000000                
Au             114                                                      
    -25.11779248        -46.64881301        -48.44013473                
     0.000000000         0.000000000         0.000000000                
     0.000000000         0.000000000         0.000000000                
Au             115                                                      
    -23.32373329        -48.44287220        -48.44013473                
     0.000000000         0.000000000         0.000000000                
     0.000000000         0.000000000         0.000000000                
Au             116                                                      
    -23.32373329        -46.64881301        -46.64607554                
     0.000000000         0.000000000         0.000000000                
     0.000000000         0.000000000         0.000000000                
Au             117                                                      
    -21.52967411        -48.44287220        -46.64607554                
     0.000000000         0.000000000         0.000000000                
     0.000000000         0.000000000         0.000000000                
Au             118                                                      
    -21.52967411        -46.64881301        -48.44013473                
     0.000000000         0.000000000         0.000000000                
     0.000000000         0.000000000         0.000000000                
Au             119                                                      
    -19.73561492        -48.44287220        -48.44013473                
     0.000000000         0.000000000         0.000000000                
     0.000000000         0.000000000         0.000000000                
Au             120                                                      
    -19.73561492        -46.64881301        -46.64607554                
     0.000000000         0.000000000         0.000000000                
     0.000000000         0.000000000         0.000000000                
Au             121                                                      
    -17.94067586        -48.44287220        -46.64607554                
     0.000000000         0.000000000         0.000000000                
     0.000000000         0.000000000         0.000000000                
Au             122                                                      
    -17.94067586        -46.64881301        -48.44013473                
     0.000000000         0.000000000         0.000000000                
     0.000000000         0.000000000         0.000000000                
Au             123                                                      
    -26.91185167        -44.85475382        -48.44013473                
     0.000000000         0.000000000         0.000000000                
     0.000000000         0.000000000         0.000000000                
Au             124                                                      
    -26.91185167        -43.06069462        -46.64607554                
     0.000000000         0.000000000         0.000000000                
     0.000000000         0.000000000         0.000000000                
Au             125                                                      
    -25.11779248        -44.85475382        -46.64607554                
     0.000000000         0.000000000         0.000000000                
     0.000000000         0.000000000         0.000000000                
Au             126                                                      
    -25.11779248        -43.06069462        -48.44013473                
     0.000000000         0.000000000         0.000000000                
     0.000000000         0.000000000         0.000000000                
Au             127                                                      
    -17.94067586        -44.85475382        -46.64607554                
     0.000000000         0.000000000         0.000000000                
     0.000000000         0.000000000         0.000000000                
Au             128                                                      
    -17.94067586        -43.06069462        -48.44013473                
     0.000000000         0.000000000         0.000000000                
     0.000000000         0.000000000         0.000000000                
Au             129                                                      
    -26.91185167        -41.26575556        -48.44013473                
     0.000000000         0.000000000         0.000000000                
     0.000000000         0.000000000         0.000000000                
Au             130                                                      
    -26.91185167        -39.47169637        -46.64607554                
     0.000000000         0.000000000         0.000000000                
     0.000000000         0.000000000         0.000000000                
Au             131                                                      
    -25.11779248        -41.26575556        -46.64607554                
     0.000000000         0.000000000         0.000000000                
     0.000000000         0.000000000         0.000000000                
Au             132                                                      
    -25.11779248        -39.47169637        -48.44013473                
     0.000000000         0.000000000         0.000000000                
     0.000000000         0.000000000         0.000000000                
Au             133                                                      
    -23.32373329        -39.47169637        -46.64607554                
     0.000000000         0.000000000         0.000000000                
     0.000000000         0.000000000         0.000000000                
Au             134                                                      
    -21.52967411        -39.47169637        -48.44013473                
     0.000000000         0.000000000         0.000000000                
     0.000000000         0.000000000         0.000000000                
Au             135                                                      
    -19.73561492        -39.47169637        -46.64607554                
     0.000000000         0.000000000         0.000000000                
     0.000000000         0.000000000         0.000000000                
Au             136                                                      
    -17.94067586        -41.26575556        -46.64607554                
     0.000000000         0.000000000         0.000000000                
     0.000000000         0.000000000         0.000000000                
Au             137                                                      
    -17.94067586        -39.47169637        -48.44013473                
     0.000000000         0.000000000         0.000000000                
     0.000000000         0.000000000         0.000000000                
Au             138                                                      
    -26.91185167        -48.44287220        -44.85201635                
     0.000000000         0.000000000         0.000000000                
     0.000000000         0.000000000         0.000000000                
Au             139                                                      
    -26.91185167        -46.64881301        -43.05795716                
     0.000000000         0.000000000         0.000000000                
     0.000000000         0.000000000         0.000000000                
Au             140                                                      
    -25.11779248        -48.44287220        -43.05795716                
     0.000000000         0.000000000         0.000000000                
     0.000000000         0.000000000         0.000000000                
Au             141                                                      
    -25.11779248        -46.64881301        -44.85201635                
     0.000000000         0.000000000         0.000000000                
     0.000000000         0.000000000         0.000000000                
Au             142                                                      
    -17.94067586        -48.44287220        -43.05795716                
     0.000000000         0.000000000         0.000000000                
     0.000000000         0.000000000         0.000000000                
Au             143                                                      
    -17.94067586        -46.64881301        -44.85201635                
     0.000000000         0.000000000         0.000000000                
     0.000000000         0.000000000         0.000000000                
Au             144                                                      
    -26.91185167        -39.47169637        -43.05795716                
     0.000000000         0.000000000         0.000000000                
     0.000000000         0.000000000         0.000000000                
Au             145                                                      
    -25.11779248        -39.47169637        -44.85201635                
     0.000000000         0.000000000         0.000000000                
     0.000000000         0.000000000         0.000000000                
Au             146                                                      
    -17.94067586        -39.47169637        -44.85201635                
     0.000000000         0.000000000         0.000000000                
     0.000000000         0.000000000         0.000000000                
Au             147                                                      
    -26.91185167        -48.44287220        -41.26301810                
     0.000000000         0.000000000         0.000000000                
     0.000000000         0.000000000         0.000000000                
Au             148                                                      
    -26.91185167        -46.64881301        -39.46895891                
     0.000000000         0.000000000         0.000000000                
     0.000000000         0.000000000         0.000000000                
Au             149                                                      
    -25.11779248        -48.44287220        -39.46895891                
     0.000000000         0.000000000         0.000000000                
     0.000000000         0.000000000         0.000000000                
Au             150                                                      
    -25.11779248        -46.64881301        -41.26301810                
     0.000000000         0.000000000         0.000000000                
     0.000000000         0.000000000         0.000000000                
Au             151                                                      
    -23.32373329        -46.64881301        -39.46895891                
     0.000000000         0.000000000         0.000000000                
     0.000000000         0.000000000         0.000000000                
Au             152                                                      
    -21.52967411        -48.44287220        -39.46895891                
     0.000000000         0.000000000         0.000000000                
     0.000000000         0.000000000         0.000000000                
Au             153                                                      
    -19.73561492        -46.64881301        -39.46895891                
     0.000000000         0.000000000         0.000000000                
     0.000000000         0.000000000         0.000000000                
Au             154                                                      
    -17.94067586        -48.44287220        -39.46895891                
     0.000000000         0.000000000         0.000000000                
     0.000000000         0.000000000         0.000000000                
Au             155                                                      
    -17.94067586        -46.64881301        -41.26301810                
     0.000000000         0.000000000         0.000000000                
     0.000000000         0.000000000         0.000000000                
Au             156                                                      
    -26.91185167        -43.06069462        -39.46895891                
     0.000000000         0.000000000         0.000000000                
     0.000000000         0.000000000         0.000000000                
Au             157                                                      
    -25.11779248        -44.85475382        -39.46895891                
     0.000000000         0.000000000         0.000000000                
     0.000000000         0.000000000         0.000000000                
Au             158                                                      
    -17.94067586        -44.85475382        -39.46895891                
     0.000000000         0.000000000         0.000000000                
     0.000000000         0.000000000         0.000000000                
Au             159                                                      
    -26.91185167        -39.47169637        -39.46895891                
     0.000000000         0.000000000         0.000000000                
     0.000000000         0.000000000         0.000000000                
Au             160                                                      
    -25.11779248        -41.26575556        -39.46895891                
     0.000000000         0.000000000         0.000000000                
     0.000000000         0.000000000         0.000000000                
Au             161                                                      
    -25.11779248        -39.47169637        -41.26301810                
     0.000000000         0.000000000         0.000000000                
     0.000000000         0.000000000         0.000000000                
Au             162                                                      
    -23.32373329        -39.47169637        -39.46895891                
     0.000000000         0.000000000         0.000000000                
     0.000000000         0.000000000         0.000000000                
Au             163                                                      
    -19.73561492        -39.47169637        -39.46895891                
     0.000000000         0.000000000         0.000000000                
     0.000000000         0.000000000         0.000000000                
Au             164                                                      
    -17.94067586        -41.26575556        -39.46895891                
     0.000000000         0.000000000         0.000000000                
     0.000000000         0.000000000         0.000000000                
Au             165                                                      
    -17.94067586        -39.47169637        -41.26301810                
     0.000000000         0.000000000         0.000000000                
     0.000000000         0.000000000         0.000000000                
Au             166                                                      
    -48.44232169        -37.67763719        -48.44013473                
     0.000000000         0.000000000         0.000000000                
     0.000000000         0.000000000         0.000000000                
Au             167                                                      
    -48.44232169        -35.88357800        -46.64607554                
     0.000000000         0.000000000         0.000000000                
     0.000000000         0.000000000         0.000000000                
Au             168                                                      
    -46.64826250        -37.67763719        -46.64607554                
     0.000000000         0.000000000         0.000000000                
     0.000000000         0.000000000         0.000000000                
Au             169                                                      
    -46.64826250        -35.88357800        -48.44013473                
     0.000000000         0.000000000         0.000000000                
     0.000000000         0.000000000         0.000000000                
Au             170                                                      
    -44.85420331        -37.67763719        -48.44013473                
     0.000000000         0.000000000         0.000000000                
     0.000000000         0.000000000         0.000000000                
Au             171                                                      
    -44.85420331        -35.88357800        -46.64607554                
     0.000000000         0.000000000         0.000000000                
     0.000000000         0.000000000         0.000000000                
Au             172                                                      
    -43.06014412        -37.67763719        -46.64607554                
     0.000000000         0.000000000         0.000000000                
     0.000000000         0.000000000         0.000000000                
Au             173                                                      
    -43.06014412        -35.88357800        -48.44013473                
     0.000000000         0.000000000         0.000000000                
     0.000000000         0.000000000         0.000000000                
Au             174                                                      
    -41.26520506        -37.67763719        -48.44013473                
     0.000000000         0.000000000         0.000000000                
     0.000000000         0.000000000         0.000000000                
Au             175                                                      
    -41.26520506        -35.88357800        -46.64607554                
     0.000000000         0.000000000         0.000000000                
     0.000000000         0.000000000         0.000000000                
Au             176                                                      
    -39.47114587        -37.67763719        -46.64607554                
     0.000000000         0.000000000         0.000000000                
     0.000000000         0.000000000         0.000000000                
Au             177                                                      
    -39.47114587        -35.88357800        -48.44013473                
     0.000000000         0.000000000         0.000000000                
     0.000000000         0.000000000         0.000000000                
Au             178                                                      
    -48.44232169        -34.08951881        -48.44013473                
     0.000000000         0.000000000         0.000000000                
     0.000000000         0.000000000         0.000000000                
Au             179                                                      
    -48.44232169        -32.29545962        -46.64607554                
     0.000000000         0.000000000         0.000000000                
     0.000000000         0.000000000         0.000000000                
Au             180                                                      
    -46.64826250        -34.08951881        -46.64607554                
     0.000000000         0.000000000         0.000000000                
     0.000000000         0.000000000         0.000000000                
Au             181                                                      
    -46.64826250        -32.29545962        -48.44013473                
     0.000000000         0.000000000         0.000000000                
     0.000000000         0.000000000         0.000000000                
Au             182                                                      
    -39.47114587        -34.08951881        -46.64607554                
     0.000000000         0.000000000         0.000000000                
     0.000000000         0.000000000         0.000000000                
Au             183                                                      
    -39.47114587        -32.29545962        -48.44013473                
     0.000000000         0.000000000         0.000000000                
     0.000000000         0.000000000         0.000000000                
Au             184                                                      
    -48.44232169        -30.50140043        -48.44013473                
     0.000000000         0.000000000         0.000000000                
     0.000000000         0.000000000         0.000000000                
Au             185                                                      
    -48.44232169        -28.70646137        -46.64607554                
     0.000000000         0.000000000         0.000000000                
     0.000000000         0.000000000         0.000000000                
Au             186                                                      
    -46.64826250        -30.50140043        -46.64607554                
     0.000000000         0.000000000         0.000000000                
     0.000000000         0.000000000         0.000000000                
Au             187                                                      
    -46.64826250        -28.70646137        -48.44013473                
     0.000000000         0.000000000         0.000000000                
     0.000000000         0.000000000         0.000000000                
Au             188                                                      
    -44.85420331        -28.70646137        -46.64607554                
     0.000000000         0.000000000         0.000000000                
     0.000000000         0.000000000         0.000000000                
Au             189                                                      
    -43.06014412        -28.70646137        -48.44013473                
     0.000000000         0.000000000         0.000000000                
     0.000000000         0.000000000         0.000000000                
Au             190                                                      
    -41.26520506        -28.70646137        -46.64607554                
     0.000000000         0.000000000         0.000000000                
     0.000000000         0.000000000         0.000000000                
Au             191                                                      
    -39.47114587        -30.50140043        -46.64607554                
     0.000000000         0.000000000         0.000000000                
     0.000000000         0.000000000         0.000000000                
Au             192                                                      
    -39.47114587        -28.70646137        -48.44013473                
     0.000000000         0.000000000         0.000000000                
     0.000000000         0.000000000         0.000000000                
Au             193                                                      
    -48.44232169        -37.67763719        -44.85201635                
     0.000000000         0.000000000         0.000000000                
     0.000000000         0.000000000         0.000000000                
Au             194                                                      
    -48.44232169        -35.88357800        -43.05795716                
     0.000000000         0.000000000         0.000000000                
     0.000000000         0.000000000         0.000000000                
Au             195                                                      
    -46.64826250        -37.67763719        -43.05795716                
     0.000000000         0.000000000         0.000000000                
     0.000000000         0.000000000         0.000000000                
Au             196                                                      
    -46.64826250        -35.88357800        -44.85201635                
     0.000000000         0.000000000         0.000000000                
     0.000000000         0.000000000         0.000000000                
Au             197                                                      
    -39.47114587        -37.67763719        -43.05795716                
     0.000000000         0.000000000         0.000000000                
     0.000000000         0.000000000         0.000000000                
Au             198                                                      
    -39.47114587        -35.88357800        -44.85201635                
     0.000000000         0.000000000         0.000000000                
     0.000000000         0.000000000         0.000000000                
Au             199                                                      
    -48.44232169        -28.70646137        -43.05795716                
     0.000000000         0.000000000         0.000000000                
     0.000000000         0.000000000         0.000000000                
Au             200                                                      
    -46.64826250        -28.70646137        -44.85201635                
     0.000000000         0.000000000         0.000000000                
     0.000000000         0.000000000         0.000000000                
Au             201                                                      
    -39.47114587        -28.70646137        -44.85201635                
     0.000000000         0.000000000         0.000000000                
     0.000000000         0.000000000         0.000000000                
Au             202                                                      
    -48.44232169        -37.67763719        -41.26301810                
     0.000000000         0.000000000         0.000000000                
     0.000000000         0.000000000         0.000000000                
Au             203                                                      
    -48.44232169        -35.88357800        -39.46895891                
     0.000000000         0.000000000         0.000000000                
     0.000000000         0.000000000         0.000000000                
Au             204                                                      
    -46.64826250        -37.67763719        -39.46895891                
     0.000000000         0.000000000         0.000000000                
     0.000000000         0.000000000         0.000000000                
Au             205                                                      
    -46.64826250        -35.88357800        -41.26301810                
     0.000000000         0.000000000         0.000000000                
     0.000000000         0.000000000         0.000000000                
Au             206                                                      
    -44.85420331        -35.88357800        -39.46895891                
     0.000000000         0.000000000         0.000000000                
     0.000000000         0.000000000         0.000000000                
Au             207                                                      
    -43.06014412        -37.67763719        -39.46895891                
     0.000000000         0.000000000         0.000000000                
     0.000000000         0.000000000         0.000000000                
Au             208                                                      
    -41.26520506        -35.88357800        -39.46895891                
     0.000000000         0.000000000         0.000000000                
     0.000000000         0.000000000         0.000000000                
Au             209                                                      
    -39.47114587        -37.67763719        -39.46895891                
     0.000000000         0.000000000         0.000000000                
     0.000000000         0.000000000         0.000000000                
Au             210                                                      
    -39.47114587        -35.88357800        -41.26301810                
     0.000000000         0.000000000         0.000000000                
     0.000000000         0.000000000         0.000000000                
Au             211                                                      
    -48.44232169        -32.29545962        -39.46895891                
     0.000000000         0.000000000         0.000000000                
     0.000000000         0.000000000         0.000000000                
Au             212                                                      
    -46.64826250        -34.08951881        -39.46895891                
     0.000000000         0.000000000         0.000000000                
     0.000000000         0.000000000         0.000000000                
Au             213                                                      
    -39.47114587        -34.08951881        -39.46895891                
     0.000000000         0.000000000         0.000000000                
     0.000000000         0.000000000         0.000000000                
Au             214                                                      
    -48.44232169        -28.70646137        -39.46895891                
     0.000000000         0.000000000         0.000000000                
     0.000000000         0.000000000         0.000000000                
Au             215                                                      
    -46.64826250        -30.50140043        -39.46895891                
     0.000000000         0.000000000         0.000000000                
     0.000000000         0.000000000         0.000000000                
Au             216                                                      
    -46.64826250        -28.70646137        -41.26301810                
     0.000000000         0.000000000         0.000000000                
     0.000000000         0.000000000         0.000000000                
Au             217                                                      
    -44.85420331        -28.70646137        -39.46895891                
     0.000000000         0.000000000         0.000000000                
     0.000000000         0.000000000         0.000000000                
Au             218                                                      
    -41.26520506        -28.70646137        -39.46895891                
     0.000000000         0.000000000         0.000000000                
     0.000000000         0.000000000         0.000000000                
Au             219                                                      
    -39.47114587        -30.50140043        -39.46895891                
     0.000000000         0.000000000         0.000000000                
     0.000000000         0.000000000         0.000000000                
Au             220                                                      
    -39.47114587        -28.70646137        -41.26301810                
     0.000000000         0.000000000         0.000000000                
     0.000000000         0.000000000         0.000000000                
Au             221                                                      
    -37.67708668        -37.67763719        -48.44013473                
     0.000000000         0.000000000         0.000000000                
     0.000000000         0.000000000         0.000000000                
Au             222                                                      
    -37.67708668        -35.88357800        -46.64607554                
     0.000000000         0.000000000         0.000000000                
     0.000000000         0.000000000         0.000000000                
Au             223                                                      
    -35.88302749        -37.67763719        -46.64607554                
     0.000000000         0.000000000         0.000000000                
     0.000000000         0.000000000         0.000000000                
Au             224                                                      
    -34.08896830        -37.67763719        -48.44013473                
     0.000000000         0.000000000         0.000000000                
     0.000000000         0.000000000         0.000000000                
Au             225                                                      
    -32.29490912        -37.67763719        -46.64607554                
     0.000000000         0.000000000         0.000000000                
     0.000000000         0.000000000         0.000000000                
Au             226                                                      
    -30.49997005        -37.67763719        -48.44013473                
     0.000000000         0.000000000         0.000000000                
     0.000000000         0.000000000         0.000000000                
Au             227                                                      
    -28.70591086        -37.67763719        -46.64607554                
     0.000000000         0.000000000         0.000000000                
     0.000000000         0.000000000         0.000000000                
Au             228                                                      
    -37.67708668        -34.08951881        -48.44013473                
     0.000000000         0.000000000         0.000000000                
     0.000000000         0.000000000         0.000000000                
Au             229                                                      
    -37.67708668        -32.29545962        -46.64607554                
     0.000000000         0.000000000         0.000000000                
     0.000000000         0.000000000         0.000000000                
Au             230                                                      
    -37.67708668        -30.50140043        -48.44013473                
     0.000000000         0.000000000         0.000000000                
     0.000000000         0.000000000         0.000000000                
Au             231                                                      
    -37.67708668        -28.70646137        -46.64607554                
     0.000000000         0.000000000         0.000000000                
     0.000000000         0.000000000         0.000000000                
Au             232                                                      
    -37.67708668        -37.67763719        -44.85201635                
     0.000000000         0.000000000         0.000000000                
     0.000000000         0.000000000         0.000000000                
Au             233                                                      
    -37.67708668        -35.88357800        -43.05795716                
     0.000000000         0.000000000         0.000000000                
     0.000000000         0.000000000         0.000000000                
Au             234                                                      
    -35.88302749        -37.67763719        -43.05795716                
     0.000000000         0.000000000         0.000000000                
     0.000000000         0.000000000         0.000000000                
Au             235                                                      
    -28.70591086        -37.67763719        -43.05795716                
     0.000000000         0.000000000         0.000000000                
     0.000000000         0.000000000         0.000000000                
Au             236                                                      
    -37.67708668        -28.70646137        -43.05795716                
     0.000000000         0.000000000         0.000000000                
     0.000000000         0.000000000         0.000000000                
Au             237                                                      
    -37.67708668        -37.67763719        -41.26301810                
     0.000000000         0.000000000         0.000000000                
     0.000000000         0.000000000         0.000000000                
Au             238                                                      
    -37.67708668        -35.88357800        -39.46895891                
     0.000000000         0.000000000         0.000000000                
     0.000000000         0.000000000         0.000000000                
Au             239                                                      
    -35.88302749        -37.67763719        -39.46895891                
     0.000000000         0.000000000         0.000000000                
     0.000000000         0.000000000         0.000000000                
Au             240                                                      
    -32.29490912        -37.67763719        -39.46895891                
     0.000000000         0.000000000         0.000000000                
     0.000000000         0.000000000         0.000000000                
Au             241                                                      
    -28.70591086        -37.67763719        -39.46895891                
     0.000000000         0.000000000         0.000000000                
     0.000000000         0.000000000         0.000000000                
Au             242                                                      
    -37.67708668        -32.29545962        -39.46895891                
     0.000000000         0.000000000         0.000000000                
     0.000000000         0.000000000         0.000000000                
Au             243                                                      
    -37.67708668        -28.70646137        -39.46895891                
     0.000000000         0.000000000         0.000000000                
     0.000000000         0.000000000         0.000000000                
Au             244                                                      
    -26.91185167        -37.67763719        -48.44013473                
     0.000000000         0.000000000         0.000000000                
     0.000000000         0.000000000         0.000000000                
Au             245                                                      
    -26.91185167        -35.88357800        -46.64607554                
     0.000000000         0.000000000         0.000000000                
     0.000000000         0.000000000         0.000000000                
Au             246                                                      
    -25.11779248        -37.67763719        -46.64607554                
     0.000000000         0.000000000         0.000000000                
     0.000000000         0.000000000         0.000000000                
Au             247                                                      
    -25.11779248        -35.88357800        -48.44013473                
     0.000000000         0.000000000         0.000000000                
     0.000000000         0.000000000         0.000000000                
Au             248                                                      
    -23.32373329        -37.67763719        -48.44013473                
     0.000000000         0.000000000         0.000000000                
     0.000000000         0.000000000         0.000000000                
Au             249                                                      
    -23.32373329        -35.88357800        -46.64607554                
     0.000000000         0.000000000         0.000000000                
     0.000000000         0.000000000         0.000000000                
Au             250                                                      
    -21.52967411        -37.67763719        -46.64607554                
     0.000000000         0.000000000         0.000000000                
     0.000000000         0.000000000         0.000000000                
Au             251                                                      
    -21.52967411        -35.88357800        -48.44013473                
     0.000000000         0.000000000         0.000000000                
     0.000000000         0.000000000         0.000000000                
Au             252                                                      
    -19.73561492        -37.67763719        -48.44013473                
     0.000000000         0.000000000         0.000000000                
     0.000000000         0.000000000         0.000000000                
Au             253                                                      
    -19.73561492        -35.88357800        -46.64607554                
     0.000000000         0.000000000         0.000000000                
     0.000000000         0.000000000         0.000000000                
Au             254                                                      
    -17.94067586        -37.67763719        -46.64607554                
     0.000000000         0.000000000         0.000000000                
     0.000000000         0.000000000         0.000000000                
Au             255                                                      
    -17.94067586        -35.88357800        -48.44013473                
     0.000000000         0.000000000         0.000000000                
     0.000000000         0.000000000         0.000000000                
Au             256                                                      
    -26.91185167        -34.08951881        -48.44013473                
     0.000000000         0.000000000         0.000000000                
     0.000000000         0.000000000         0.000000000                
Au             257                                                      
    -26.91185167        -32.29545962        -46.64607554                
     0.000000000         0.000000000         0.000000000                
     0.000000000         0.000000000         0.000000000                
Au             258                                                      
    -25.11779248        -34.08951881        -46.64607554                
     0.000000000         0.000000000         0.000000000                
     0.000000000         0.000000000         0.000000000                
Au             259                                                      
    -25.11779248        -32.29545962        -48.44013473                
     0.000000000         0.000000000         0.000000000                
     0.000000000         0.000000000         0.000000000                
Au             260                                                      
    -17.94067586        -34.08951881        -46.64607554                
     0.000000000         0.000000000         0.000000000                
     0.000000000         0.000000000         0.000000000                
Au             261                                                      
    -17.94067586        -32.29545962        -48.44013473                
     0.000000000         0.000000000         0.000000000                
     0.000000000         0.000000000         0.000000000                
Au             262                                                      
    -26.91185167        -30.50140043        -48.44013473                
     0.000000000         0.000000000         0.000000000                
     0.000000000         0.000000000         0.000000000                
Au             263                                                      
    -26.91185167        -28.70646137        -46.64607554                
     0.000000000         0.000000000         0.000000000                
     0.000000000         0.000000000         0.000000000                
Au             264                                                      
    -25.11779248        -30.50140043        -46.64607554                
     0.000000000         0.000000000         0.000000000                
     0.000000000         0.000000000         0.000000000                
Au             265                                                      
    -25.11779248        -28.70646137        -48.44013473                
     0.000000000         0.000000000         0.000000000                
     0.000000000         0.000000000         0.000000000                
Au             266                                                      
    -23.32373329        -28.70646137        -46.64607554                
     0.000000000         0.000000000         0.000000000                
     0.000000000         0.000000000         0.000000000                
Au             267                                                      
    -21.52967411        -28.70646137        -48.44013473                
     0.000000000         0.000000000         0.000000000                
     0.000000000         0.000000000         0.000000000                
Au             268                                                      
    -19.73561492        -28.70646137        -46.64607554                
     0.000000000         0.000000000         0.000000000                
     0.000000000         0.000000000         0.000000000                
Au             269                                                      
    -17.94067586        -30.50140043        -46.64607554                
     0.000000000         0.000000000         0.000000000                
     0.000000000         0.000000000         0.000000000                
Au             270                                                      
    -17.94067586        -28.70646137        -48.44013473                
     0.000000000         0.000000000         0.000000000                
     0.000000000         0.000000000         0.000000000                
Au             271                                                      
    -26.91185167        -37.67763719        -44.85201635                
     0.000000000         0.000000000         0.000000000                
     0.000000000         0.000000000         0.000000000                
Au             272                                                      
    -26.91185167        -35.88357800        -43.05795716                
     0.000000000         0.000000000         0.000000000                
     0.000000000         0.000000000         0.000000000                
Au             273                                                      
    -25.11779248        -37.67763719        -43.05795716                
     0.000000000         0.000000000         0.000000000                
     0.000000000         0.000000000         0.000000000                
Au             274                                                      
    -25.11779248        -35.88357800        -44.85201635                
     0.000000000         0.000000000         0.000000000                
     0.000000000         0.000000000         0.000000000                
Au             275                                                      
    -17.94067586        -37.67763719        -43.05795716                
     0.000000000         0.000000000         0.000000000                
     0.000000000         0.000000000         0.000000000                
Au             276                                                      
    -17.94067586        -35.88357800        -44.85201635                
     0.000000000         0.000000000         0.000000000                
     0.000000000         0.000000000         0.000000000                
Au             277                                                      
    -26.91185167        -28.70646137        -43.05795716                
     0.000000000         0.000000000         0.000000000                
     0.000000000         0.000000000         0.000000000                
Au             278                                                      
    -25.11779248        -28.70646137        -44.85201635                
     0.000000000         0.000000000         0.000000000                
     0.000000000         0.000000000         0.000000000                
Au             279                                                      
    -17.94067586        -28.70646137        -44.85201635                
     0.000000000         0.000000000         0.000000000                
     0.000000000         0.000000000         0.000000000                
Au             280                                                      
    -26.91185167        -37.67763719        -41.26301810                
     0.000000000         0.000000000         0.000000000                
     0.000000000         0.000000000         0.000000000                
Au             281                                                      
    -26.91185167        -35.88357800        -39.46895891                
     0.000000000         0.000000000         0.000000000                
     0.000000000         0.000000000         0.000000000                
Au             282                                                      
    -25.11779248        -37.67763719        -39.46895891                
     0.000000000         0.000000000         0.000000000                
     0.000000000         0.000000000         0.000000000                
Au             283                                                      
    -25.11779248        -35.88357800        -41.26301810                
     0.000000000         0.000000000         0.000000000                
     0.000000000         0.000000000         0.000000000                
Au             284                                                      
    -23.32373329        -35.88357800        -39.46895891                
     0.000000000         0.000000000         0.000000000                
     0.000000000         0.000000000         0.000000000                
Au             285                                                      
    -21.52967411        -37.67763719        -39.46895891                
     0.000000000         0.000000000         0.000000000                
     0.000000000         0.000000000         0.000000000                
Au             286                                                      
    -19.73561492        -35.88357800        -39.46895891                
     0.000000000         0.000000000         0.000000000                
     0.000000000         0.000000000         0.000000000                
Au             287                                                      
    -17.94067586        -37.67763719        -39.46895891                
     0.000000000         0.000000000         0.000000000                
     0.000000000         0.000000000         0.000000000                
Au             288                                                      
    -17.94067586        -35.88357800        -41.26301810                
     0.000000000         0.000000000         0.000000000                
     0.000000000         0.000000000         0.000000000                
Au             289                                                      
    -26.91185167        -32.29545962        -39.46895891                
     0.000000000         0.000000000         0.000000000                
     0.000000000         0.000000000         0.000000000                
Au             290                                                      
    -25.11779248        -34.08951881        -39.46895891                
     0.000000000         0.000000000         0.000000000                
     0.000000000         0.000000000         0.000000000                
Au             291                                                      
    -17.94067586        -34.08951881        -39.46895891                
     0.000000000         0.000000000         0.000000000                
     0.000000000         0.000000000         0.000000000                
Au             292                                                      
    -26.91185167        -28.70646137        -39.46895891                
     0.000000000         0.000000000         0.000000000                
     0.000000000         0.000000000         0.000000000                
Au             293                                                      
    -25.11779248        -30.50140043        -39.46895891                
     0.000000000         0.000000000         0.000000000                
     0.000000000         0.000000000         0.000000000                
Au             294                                                      
    -25.11779248        -28.70646137        -41.26301810                
     0.000000000         0.000000000         0.000000000                
     0.000000000         0.000000000         0.000000000                
Au             295                                                      
    -23.32373329        -28.70646137        -39.46895891                
     0.000000000         0.000000000         0.000000000                
     0.000000000         0.000000000         0.000000000                
Au             296                                                      
    -19.73561492        -28.70646137        -39.46895891                
     0.000000000         0.000000000         0.000000000                
     0.000000000         0.000000000         0.000000000                
Au             297                                                      
    -17.94067586        -30.50140043        -39.46895891                
     0.000000000         0.000000000         0.000000000                
     0.000000000         0.000000000         0.000000000                
Au             298                                                      
    -17.94067586        -28.70646137        -41.26301810                
     0.000000000         0.000000000         0.000000000                
     0.000000000         0.000000000         0.000000000                
Au             299                                                      
    -48.44232169        -26.91240218        -48.44013473                
     0.000000000         0.000000000         0.000000000                
     0.000000000         0.000000000         0.000000000                
Au             300                                                      
    -48.44232169        -25.11834299        -46.64607554                
     0.000000000         0.000000000         0.000000000                
     0.000000000         0.000000000         0.000000000                
Au             301                                                      
    -46.64826250        -26.91240218        -46.64607554                
     0.000000000         0.000000000         0.000000000                
     0.000000000         0.000000000         0.000000000                
Au             302                                                      
    -46.64826250        -25.11834299        -48.44013473                
     0.000000000         0.000000000         0.000000000                
     0.000000000         0.000000000         0.000000000                
Au             303                                                      
    -44.85420331        -26.91240218        -48.44013473                
     0.000000000         0.000000000         0.000000000                
     0.000000000         0.000000000         0.000000000                
Au             304                                                      
    -44.85420331        -25.11834299        -46.64607554                
     0.000000000         0.000000000         0.000000000                
     0.000000000         0.000000000         0.000000000                
Au             305                                                      
    -43.06014412        -26.91240218        -46.64607554                
     0.000000000         0.000000000         0.000000000                
     0.000000000         0.000000000         0.000000000                
Au             306                                                      
    -43.06014412        -25.11834299        -48.44013473                
     0.000000000         0.000000000         0.000000000                
     0.000000000         0.000000000         0.000000000                
Au             307                                                      
    -41.26520506        -26.91240218        -48.44013473                
     0.000000000         0.000000000         0.000000000                
     0.000000000         0.000000000         0.000000000                
Au             308                                                      
    -41.26520506        -25.11834299        -46.64607554                
     0.000000000         0.000000000         0.000000000                
     0.000000000         0.000000000         0.000000000                
Au             309                                                      
    -39.47114587        -26.91240218        -46.64607554                
     0.000000000         0.000000000         0.000000000                
     0.000000000         0.000000000         0.000000000                
Au             310                                                      
    -39.47114587        -25.11834299        -48.44013473                
     0.000000000         0.000000000         0.000000000                
     0.000000000         0.000000000         0.000000000                
Au             311                                                      
    -48.44232169        -23.32428380        -48.44013473                
     0.000000000         0.000000000         0.000000000                
     0.000000000         0.000000000         0.000000000                
Au             312                                                      
    -48.44232169        -21.53022461        -46.64607554                
     0.000000000         0.000000000         0.000000000                
     0.000000000         0.000000000         0.000000000                
Au             313                                                      
    -46.64826250        -23.32428380        -46.64607554                
     0.000000000         0.000000000         0.000000000                
     0.000000000         0.000000000         0.000000000                
Au             314                                                      
    -46.64826250        -21.53022461        -48.44013473                
     0.000000000         0.000000000         0.000000000                
     0.000000000         0.000000000         0.000000000                
Au             315                                                      
    -39.47114587        -23.32428380        -46.64607554                
     0.000000000         0.000000000         0.000000000                
     0.000000000         0.000000000         0.000000000                
Au             316                                                      
    -39.47114587        -21.53022461        -48.44013473                
     0.000000000         0.000000000         0.000000000                
     0.000000000         0.000000000         0.000000000                
Au             317                                                      
    -48.44232169        -19.73616542        -48.44013473                
     0.000000000         0.000000000         0.000000000                
     0.000000000         0.000000000         0.000000000                
Au             318                                                      
    -48.44232169        -17.94122636        -46.64607554                
     0.000000000         0.000000000         0.000000000                
     0.000000000         0.000000000         0.000000000                
Au             319                                                      
    -46.64826250        -19.73616542        -46.64607554                
     0.000000000         0.000000000         0.000000000                
     0.000000000         0.000000000         0.000000000                
Au             320                                                      
    -46.64826250        -17.94122636        -48.44013473                
     0.000000000         0.000000000         0.000000000                
     0.000000000         0.000000000         0.000000000                
Au             321                                                      
    -44.85420331        -17.94122636        -46.64607554                
     0.000000000         0.000000000         0.000000000                
     0.000000000         0.000000000         0.000000000                
Au             322                                                      
    -43.06014412        -17.94122636        -48.44013473                
     0.000000000         0.000000000         0.000000000                
     0.000000000         0.000000000         0.000000000                
Au             323                                                      
    -41.26520506        -17.94122636        -46.64607554                
     0.000000000         0.000000000         0.000000000                
     0.000000000         0.000000000         0.000000000                
Au             324                                                      
    -39.47114587        -19.73616542        -46.64607554                
     0.000000000         0.000000000         0.000000000                
     0.000000000         0.000000000         0.000000000                
Au             325                                                      
    -39.47114587        -17.94122636        -48.44013473                
     0.000000000         0.000000000         0.000000000                
     0.000000000         0.000000000         0.000000000                
Au             326                                                      
    -48.44232169        -26.91240218        -44.85201635                
     0.000000000         0.000000000         0.000000000                
     0.000000000         0.000000000         0.000000000                
Au             327                                                      
    -48.44232169        -25.11834299        -43.05795716                
     0.000000000         0.000000000         0.000000000                
     0.000000000         0.000000000         0.000000000                
Au             328                                                      
    -46.64826250        -26.91240218        -43.05795716                
     0.000000000         0.000000000         0.000000000                
     0.000000000         0.000000000         0.000000000                
Au             329                                                      
    -46.64826250        -25.11834299        -44.85201635                
     0.000000000         0.000000000         0.000000000                
     0.000000000         0.000000000         0.000000000                
Au             330                                                      
    -39.47114587        -26.91240218        -43.05795716                
     0.000000000         0.000000000         0.000000000                
     0.000000000         0.000000000         0.000000000                
Au             331                                                      
    -39.47114587        -25.11834299        -44.85201635                
     0.000000000         0.000000000         0.000000000                
     0.000000000         0.000000000         0.000000000                
Au             332                                                      
    -48.44232169        -17.94122636        -43.05795716                
     0.000000000         0.000000000         0.000000000                
     0.000000000         0.000000000         0.000000000                
Au             333                                                      
    -46.64826250        -17.94122636        -44.85201635                
     0.000000000         0.000000000         0.000000000                
     0.000000000         0.000000000         0.000000000                
Au             334                                                      
    -39.47114587        -17.94122636        -44.85201635                
     0.000000000         0.000000000         0.000000000                
     0.000000000         0.000000000         0.000000000                
Au             335                                                      
    -48.44232169        -26.91240218        -41.26301810                
     0.000000000         0.000000000         0.000000000                
     0.000000000         0.000000000         0.000000000                
Au             336                                                      
    -48.44232169        -25.11834299        -39.46895891                
     0.000000000         0.000000000         0.000000000                
     0.000000000         0.000000000         0.000000000                
Au             337                                                      
    -46.64826250        -26.91240218        -39.46895891                
     0.000000000         0.000000000         0.000000000                
     0.000000000         0.000000000         0.000000000                
Au             338                                                      
    -46.64826250        -25.11834299        -41.26301810                
     0.000000000         0.000000000         0.000000000                
     0.000000000         0.000000000         0.000000000                
Au             339                                                      
    -44.85420331        -25.11834299        -39.46895891                
     0.000000000         0.000000000         0.000000000                
     0.000000000         0.000000000         0.000000000                
Au             340                                                      
    -43.06014412        -26.91240218        -39.46895891                
     0.000000000         0.000000000         0.000000000                
     0.000000000         0.000000000         0.000000000                
Au             341                                                      
    -41.26520506        -25.11834299        -39.46895891                
     0.000000000         0.000000000         0.000000000                
     0.000000000         0.000000000         0.000000000                
Au             342                                                      
    -39.47114587        -26.91240218        -39.46895891                
     0.000000000         0.000000000         0.000000000                
     0.000000000         0.000000000         0.000000000                
Au             343                                                      
    -39.47114587        -25.11834299        -41.26301810                
     0.000000000         0.000000000         0.000000000                
     0.000000000         0.000000000         0.000000000                
Au             344                                                      
    -48.44232169        -21.53022461        -39.46895891                
     0.000000000         0.000000000         0.000000000                
     0.000000000         0.000000000         0.000000000                
Au             345                                                      
    -46.64826250        -23.32428380        -39.46895891                
     0.000000000         0.000000000         0.000000000                
     0.000000000         0.000000000         0.000000000                
Au             346                                                      
    -39.47114587        -23.32428380        -39.46895891                
     0.000000000         0.000000000         0.000000000                
     0.000000000         0.000000000         0.000000000                
Au             347                                                      
    -48.44232169        -17.94122636        -39.46895891                
     0.000000000         0.000000000         0.000000000                
     0.000000000         0.000000000         0.000000000                
Au             348                                                      
    -46.64826250        -19.73616542        -39.46895891                
     0.000000000         0.000000000         0.000000000                
     0.000000000         0.000000000         0.000000000                
Au             349                                                      
    -46.64826250        -17.94122636        -41.26301810                
     0.000000000         0.000000000         0.000000000                
     0.000000000         0.000000000         0.000000000                
Au             350                                                      
    -44.85420331        -17.94122636        -39.46895891                
     0.000000000         0.000000000         0.000000000                
     0.000000000         0.000000000         0.000000000                
Au             351                                                      
    -41.26520506        -17.94122636        -39.46895891                
     0.000000000         0.000000000         0.000000000                
     0.000000000         0.000000000         0.000000000                
Au             352                                                      
    -39.47114587        -19.73616542        -39.46895891                
     0.000000000         0.000000000         0.000000000                
     0.000000000         0.000000000         0.000000000                
Au             353                                                      
    -39.47114587        -17.94122636        -41.26301810                
     0.000000000         0.000000000         0.000000000                
     0.000000000         0.000000000         0.000000000                
Au             354                                                      
    -37.67708668        -26.91240218        -48.44013473                
     0.000000000         0.000000000         0.000000000                
     0.000000000         0.000000000         0.000000000                
Au             355                                                      
    -37.67708668        -25.11834299        -46.64607554                
     0.000000000         0.000000000         0.000000000                
     0.000000000         0.000000000         0.000000000                
Au             356                                                      
    -35.88302749        -26.91240218        -46.64607554                
     0.000000000         0.000000000         0.000000000                
     0.000000000         0.000000000         0.000000000                
Au             357                                                      
    -35.88302749        -25.11834299        -48.44013473                
     0.000000000         0.000000000         0.000000000                
     0.000000000         0.000000000         0.000000000                
Au             358                                                      
    -34.08896830        -26.91240218        -48.44013473                
     0.000000000         0.000000000         0.000000000                
     0.000000000         0.000000000         0.000000000                
Au             359                                                      
    -34.08896830        -25.11834299        -46.64607554                
     0.000000000         0.000000000         0.000000000                
     0.000000000         0.000000000         0.000000000                
Au             360                                                      
    -32.29490912        -26.91240218        -46.64607554                
     0.000000000         0.000000000         0.000000000                
     0.000000000         0.000000000         0.000000000                
Au             361                                                      
    -32.29490912        -25.11834299        -48.44013473                
     0.000000000         0.000000000         0.000000000                
     0.000000000         0.000000000         0.000000000                
Au             362                                                      
    -30.49997005        -26.91240218        -48.44013473                
     0.000000000         0.000000000         0.000000000                
     0.000000000         0.000000000         0.000000000                
Au             363                                                      
    -30.49997005        -25.11834299        -46.64607554                
     0.000000000         0.000000000         0.000000000                
     0.000000000         0.000000000         0.000000000                
Au             364                                                      
    -28.70591086        -26.91240218        -46.64607554                
     0.000000000         0.000000000         0.000000000                
     0.000000000         0.000000000         0.000000000                
Au             365                                                      
    -28.70591086        -25.11834299        -48.44013473                
     0.000000000         0.000000000         0.000000000                
     0.000000000         0.000000000         0.000000000                
Au             366                                                      
    -37.67708668        -23.32428380        -48.44013473                
     0.000000000         0.000000000         0.000000000                
     0.000000000         0.000000000         0.000000000                
Au             367                                                      
    -37.67708668        -21.53022461        -46.64607554                
     0.000000000         0.000000000         0.000000000                
     0.000000000         0.000000000         0.000000000                
Au             368                                                      
    -35.88302749        -23.32428380        -46.64607554                
     0.000000000         0.000000000         0.000000000                
     0.000000000         0.000000000         0.000000000                
Au             369                                                      
    -35.88302749        -21.53022461        -48.44013473                
     0.000000000         0.000000000         0.000000000                
     0.000000000         0.000000000         0.000000000                
Au             370                                                      
    -28.70591086        -23.32428380        -46.64607554                
     0.000000000         0.000000000         0.000000000                
     0.000000000         0.000000000         0.000000000                
Au             371                                                      
    -28.70591086        -21.53022461        -48.44013473                
     0.000000000         0.000000000         0.000000000                
     0.000000000         0.000000000         0.000000000                
Au             372                                                      
    -37.67708668        -19.73616542        -48.44013473                
     0.000000000         0.000000000         0.000000000                
     0.000000000         0.000000000         0.000000000                
Au             373                                                      
    -37.67708668        -17.94122636        -46.64607554                
     0.000000000         0.000000000         0.000000000                
     0.000000000         0.000000000         0.000000000                
Au             374                                                      
    -35.88302749        -19.73616542        -46.64607554                
     0.000000000         0.000000000         0.000000000                
     0.000000000         0.000000000         0.000000000                
Au             375                                                      
    -35.88302749        -17.94122636        -48.44013473                
     0.000000000         0.000000000         0.000000000                
     0.000000000         0.000000000         0.000000000                
Au             376                                                      
    -34.08896830        -17.94122636        -46.64607554                
     0.000000000         0.000000000         0.000000000                
     0.000000000         0.000000000         0.000000000                
Au             377                                                      
    -32.29490912        -17.94122636        -48.44013473                
     0.000000000         0.000000000         0.000000000                
     0.000000000         0.000000000         0.000000000                
Au             378                                                      
    -30.49997005        -17.94122636        -46.64607554                
     0.000000000         0.000000000         0.000000000                
     0.000000000         0.000000000         0.000000000                
Au             379                                                      
    -28.70591086        -19.73616542        -46.64607554                
     0.000000000         0.000000000         0.000000000                
     0.000000000         0.000000000         0.000000000                
Au             380                                                      
    -28.70591086        -17.94122636        -48.44013473                
     0.000000000         0.000000000         0.000000000                
     0.000000000         0.000000000         0.000000000                
Au             381                                                      
    -37.67708668        -26.91240218        -44.85201635                
     0.000000000         0.000000000         0.000000000                
     0.000000000         0.000000000         0.000000000                
Au             382                                                      
    -37.67708668        -25.11834299        -43.05795716                
     0.000000000         0.000000000         0.000000000                
     0.000000000         0.000000000         0.000000000                
Au             383                                                      
    -35.88302749        -26.91240218        -43.05795716                
     0.000000000         0.000000000         0.000000000                
     0.000000000         0.000000000         0.000000000                
Au             384                                                      
    -35.88302749        -25.11834299        -44.85201635                
     0.000000000         0.000000000         0.000000000                
     0.000000000         0.000000000         0.000000000                
Au             385                                                      
    -28.70591086        -26.91240218        -43.05795716                
     0.000000000         0.000000000         0.000000000                
     0.000000000         0.000000000         0.000000000                
Au             386                                                      
    -28.70591086        -25.11834299        -44.85201635                
     0.000000000         0.000000000         0.000000000                
     0.000000000         0.000000000         0.000000000                
Au             387                                                      
    -37.67708668        -17.94122636        -43.05795716                
     0.000000000         0.000000000         0.000000000                
     0.000000000         0.000000000         0.000000000                
Au             388                                                      
    -35.88302749        -17.94122636        -44.85201635                
     0.000000000         0.000000000         0.000000000                
     0.000000000         0.000000000         0.000000000                
Au             389                                                      
    -28.70591086        -17.94122636        -44.85201635                
     0.000000000         0.000000000         0.000000000                
     0.000000000         0.000000000         0.000000000                
Au             390                                                      
    -37.67708668        -26.91240218        -41.26301810                
     0.000000000         0.000000000         0.000000000                
     0.000000000         0.000000000         0.000000000                
Au             391                                                      
    -37.67708668        -25.11834299        -39.46895891                
     0.000000000         0.000000000         0.000000000                
     0.000000000         0.000000000         0.000000000                
Au             392                                                      
    -35.88302749        -26.91240218        -39.46895891                
     0.000000000         0.000000000         0.000000000                
     0.000000000         0.000000000         0.000000000                
Au             393                                                      
    -35.88302749        -25.11834299        -41.26301810                
     0.000000000         0.000000000         0.000000000                
     0.000000000         0.000000000         0.000000000                
Au             394                                                      
    -34.08896830        -25.11834299        -39.46895891                
     0.000000000         0.000000000         0.000000000                
     0.000000000         0.000000000         0.000000000                
Au             395                                                      
    -32.29490912        -26.91240218        -39.46895891                
     0.000000000         0.000000000         0.000000000                
     0.000000000         0.000000000         0.000000000                
Au             396                                                      
    -30.49997005        -25.11834299        -39.46895891                
     0.000000000         0.000000000         0.000000000                
     0.000000000         0.000000000         0.000000000                
Au             397                                                      
    -28.70591086        -26.91240218        -39.46895891                
     0.000000000         0.000000000         0.000000000                
     0.000000000         0.000000000         0.000000000                
Au             398                                                      
    -28.70591086        -25.11834299        -41.26301810                
     0.000000000         0.000000000         0.000000000                
     0.000000000         0.000000000         0.000000000                
Au             399                                                      
    -37.67708668        -21.53022461        -39.46895891                
     0.000000000         0.000000000         0.000000000                
     0.000000000         0.000000000         0.000000000                
Au             400                                                      
    -35.88302749        -23.32428380        -39.46895891                
     0.000000000         0.000000000         0.000000000                
     0.000000000         0.000000000         0.000000000                
Au             401                                                      
    -28.70591086        -23.32428380        -39.46895891                
     0.000000000         0.000000000         0.000000000                
     0.000000000         0.000000000         0.000000000                
Au             402                                                      
    -37.67708668        -17.94122636        -39.46895891                
     0.000000000         0.000000000         0.000000000                
     0.000000000         0.000000000         0.000000000                
Au             403                                                      
    -35.88302749        -19.73616542        -39.46895891                
     0.000000000         0.000000000         0.000000000                
     0.000000000         0.000000000         0.000000000                
Au             404                                                      
    -35.88302749        -17.94122636        -41.26301810                
     0.000000000         0.000000000         0.000000000                
     0.000000000         0.000000000         0.000000000                
Au             405                                                      
    -34.08896830        -17.94122636        -39.46895891                
     0.000000000         0.000000000         0.000000000                
     0.000000000         0.000000000         0.000000000                
Au             406                                                      
    -30.49997005        -17.94122636        -39.46895891                
     0.000000000         0.000000000         0.000000000                
     0.000000000         0.000000000         0.000000000                
Au             407                                                      
    -28.70591086        -19.73616542        -39.46895891                
     0.000000000         0.000000000         0.000000000                
     0.000000000         0.000000000         0.000000000                
Au             408                                                      
    -28.70591086        -17.94122636        -41.26301810                
     0.000000000         0.000000000         0.000000000                
     0.000000000         0.000000000         0.000000000                
Au             409                                                      
    -26.91185167        -26.91240218        -48.44013473                
     0.000000000         0.000000000         0.000000000                
     0.000000000         0.000000000         0.000000000                
Au             410                                                      
    -26.91185167        -25.11834299        -46.64607554                
     0.000000000         0.000000000         0.000000000                
     0.000000000         0.000000000         0.000000000                
Au             411                                                      
    -25.11779248        -26.91240218        -46.64607554                
     0.000000000         0.000000000         0.000000000                
     0.000000000         0.000000000         0.000000000                
Au             412                                                      
    -25.11779248        -25.11834299        -48.44013473                
     0.000000000         0.000000000         0.000000000                
     0.000000000         0.000000000         0.000000000                
Au             413                                                      
    -23.32373329        -26.91240218        -48.44013473                
     0.000000000         0.000000000         0.000000000                
     0.000000000         0.000000000         0.000000000                
Au             414                                                      
    -23.32373329        -25.11834299        -46.64607554                
     0.000000000         0.000000000         0.000000000                
     0.000000000         0.000000000         0.000000000                
Au             415                                                      
    -21.52967411        -26.91240218        -46.64607554                
     0.000000000         0.000000000         0.000000000                
     0.000000000         0.000000000         0.000000000                
Au             416                                                      
    -21.52967411        -25.11834299        -48.44013473                
     0.000000000         0.000000000         0.000000000                
     0.000000000         0.000000000         0.000000000                
Au             417                                                      
    -19.73561492        -26.91240218        -48.44013473                
     0.000000000         0.000000000         0.000000000                
     0.000000000         0.000000000         0.000000000                
Au             418                                                      
    -19.73561492        -25.11834299        -46.64607554                
     0.000000000         0.000000000         0.000000000                
     0.000000000         0.000000000         0.000000000                
Au             419                                                      
    -17.94067586        -26.91240218        -46.64607554                
     0.000000000         0.000000000         0.000000000                
     0.000000000         0.000000000         0.000000000                
Au             420                                                      
    -17.94067586        -25.11834299        -48.44013473                
     0.000000000         0.000000000         0.000000000                
     0.000000000         0.000000000         0.000000000                
Au             421                                                      
    -26.91185167        -23.32428380        -48.44013473                
     0.000000000         0.000000000         0.000000000                
     0.000000000         0.000000000         0.000000000                
Au             422                                                      
    -26.91185167        -21.53022461        -46.64607554                
     0.000000000         0.000000000         0.000000000                
     0.000000000         0.000000000         0.000000000                
Au             423                                                      
    -25.11779248        -23.32428380        -46.64607554                
     0.000000000         0.000000000         0.000000000                
     0.000000000         0.000000000         0.000000000                
Au             424                                                      
    -25.11779248        -21.53022461        -48.44013473                
     0.000000000         0.000000000         0.000000000                
     0.000000000         0.000000000         0.000000000                
Au             425                                                      
    -17.94067586        -23.32428380        -46.64607554                
     0.000000000         0.000000000         0.000000000                
     0.000000000         0.000000000         0.000000000                
Au             426                                                      
    -17.94067586        -21.53022461        -48.44013473                
     0.000000000         0.000000000         0.000000000                
     0.000000000         0.000000000         0.000000000                
Au             427                                                      
    -26.91185167        -19.73616542        -48.44013473                
     0.000000000         0.000000000         0.000000000                
     0.000000000         0.000000000         0.000000000                
Au             428                                                      
    -26.91185167        -17.94122636        -46.64607554                
     0.000000000         0.000000000         0.000000000                
     0.000000000         0.000000000         0.000000000                
Au             429                                                      
    -25.11779248        -19.73616542        -46.64607554                
     0.000000000         0.000000000         0.000000000                
     0.000000000         0.000000000         0.000000000                
Au             430                                                      
    -25.11779248        -17.94122636        -48.44013473                
     0.000000000         0.000000000         0.000000000                
     0.000000000         0.000000000         0.000000000                
Au             431                                                      
    -23.32373329        -17.94122636        -46.64607554                
     0.000000000         0.000000000         0.000000000                
     0.000000000         0.000000000         0.000000000                
Au             432                                                      
    -21.52967411        -17.94122636        -48.44013473                
     0.000000000         0.000000000         0.000000000                
     0.000000000         0.000000000         0.000000000                
Au             433                                                      
    -19.73561492        -17.94122636        -46.64607554                
     0.000000000         0.000000000         0.000000000                
     0.000000000         0.000000000         0.000000000                
Au             434                                                      
    -17.94067586        -19.73616542        -46.64607554                
     0.000000000         0.000000000         0.000000000                
     0.000000000         0.000000000         0.000000000                
Au             435                                                      
    -17.94067586        -17.94122636        -48.44013473                
     0.000000000         0.000000000         0.000000000                
     0.000000000         0.000000000         0.000000000                
Au             436                                                      
    -26.91185167        -26.91240218        -44.85201635                
     0.000000000         0.000000000         0.000000000                
     0.000000000         0.000000000         0.000000000                
Au             437                                                      
    -26.91185167        -25.11834299        -43.05795716                
     0.000000000         0.000000000         0.000000000                
     0.000000000         0.000000000         0.000000000                
Au             438                                                      
    -25.11779248        -26.91240218        -43.05795716                
     0.000000000         0.000000000         0.000000000                
     0.000000000         0.000000000         0.000000000                
Au             439                                                      
    -25.11779248        -25.11834299        -44.85201635                
     0.000000000         0.000000000         0.000000000                
     0.000000000         0.000000000         0.000000000                
Au             440                                                      
    -17.94067586        -26.91240218        -43.05795716                
     0.000000000         0.000000000         0.000000000                
     0.000000000         0.000000000         0.000000000                
Au             441                                                      
    -17.94067586        -25.11834299        -44.85201635                
     0.000000000         0.000000000         0.000000000                
     0.000000000         0.000000000         0.000000000                
Au             442                                                      
    -26.91185167        -17.94122636        -43.05795716                
     0.000000000         0.000000000         0.000000000                
     0.000000000         0.000000000         0.000000000                
Au             443                                                      
    -25.11779248        -17.94122636        -44.85201635                
     0.000000000         0.000000000         0.000000000                
     0.000000000         0.000000000         0.000000000                
Au             444                                                      
    -17.94067586        -17.94122636        -44.85201635                
     0.000000000         0.000000000         0.000000000                
     0.000000000         0.000000000         0.000000000                
Au             445                                                      
    -26.91185167        -26.91240218        -41.26301810                
     0.000000000         0.000000000         0.000000000                
     0.000000000         0.000000000         0.000000000                
Au             446                                                      
    -26.91185167        -25.11834299        -39.46895891                
     0.000000000         0.000000000         0.000000000                
     0.000000000         0.000000000         0.000000000                
Au             447                                                      
    -25.11779248        -26.91240218        -39.46895891                
     0.000000000         0.000000000         0.000000000                
     0.000000000         0.000000000         0.000000000                
Au             448                                                      
    -25.11779248        -25.11834299        -41.26301810                
     0.000000000         0.000000000         0.000000000                
     0.000000000         0.000000000         0.000000000                
Au             449                                                      
    -23.32373329        -25.11834299        -39.46895891                
     0.000000000         0.000000000         0.000000000                
     0.000000000         0.000000000         0.000000000                
Au             450                                                      
    -21.52967411        -26.91240218        -39.46895891                
     0.000000000         0.000000000         0.000000000                
     0.000000000         0.000000000         0.000000000                
Au             451                                                      
    -19.73561492        -25.11834299        -39.46895891                
     0.000000000         0.000000000         0.000000000                
     0.000000000         0.000000000         0.000000000                
Au             452                                                      
    -17.94067586        -26.91240218        -39.46895891                
     0.000000000         0.000000000         0.000000000                
     0.000000000         0.000000000         0.000000000                
Au             453                                                      
    -17.94067586        -25.11834299        -41.26301810                
     0.000000000         0.000000000         0.000000000                
     0.000000000         0.000000000         0.000000000                
Au             454                                                      
    -26.91185167        -21.53022461        -39.46895891                
     0.000000000         0.000000000         0.000000000                
     0.000000000         0.000000000         0.000000000                
Au             455                                                      
    -25.11779248        -23.32428380        -39.46895891                
     0.000000000         0.000000000         0.000000000                
     0.000000000         0.000000000         0.000000000                
Au             456                                                      
    -17.94067586        -23.32428380        -39.46895891                
     0.000000000         0.000000000         0.000000000                
     0.000000000         0.000000000         0.000000000                
Au             457                                                      
    -26.91185167        -17.94122636        -39.46895891                
     0.000000000         0.000000000         0.000000000                
     0.000000000         0.000000000         0.000000000                
Au             458                                                      
    -25.11779248        -19.73616542        -39.46895891                
     0.000000000         0.000000000         0.000000000                
     0.000000000         0.000000000         0.000000000                
Au             459                                                      
    -25.11779248        -17.94122636        -41.26301810                
     0.000000000         0.000000000         0.000000000                
     0.000000000         0.000000000         0.000000000                
Au             460                                                      
    -23.32373329        -17.94122636        -39.46895891                
     0.000000000         0.000000000         0.000000000                
     0.000000000         0.000000000         0.000000000                
Au             461                                                      
    -19.73561492        -17.94122636        -39.46895891                
     0.000000000         0.000000000         0.000000000                
     0.000000000         0.000000000         0.000000000                
Au             462                                                      
    -17.94067586        -19.73616542        -39.46895891                
     0.000000000         0.000000000         0.000000000                
     0.000000000         0.000000000         0.000000000                
Au             463                                                      
    -17.94067586        -17.94122636        -41.26301810                
     0.000000000         0.000000000         0.000000000                
     0.000000000         0.000000000         0.000000000                
Au             464                                                      
    -48.44232169        -48.44287220        -37.67489972                
     0.000000000         0.000000000         0.000000000                
     0.000000000         0.000000000         0.000000000                
Au             465                                                      
    -48.44232169        -46.64881301        -35.88084053                
     0.000000000         0.000000000         0.000000000                
     0.000000000         0.000000000         0.000000000                
Au             466                                                      
    -46.64826250        -48.44287220        -35.88084053                
     0.000000000         0.000000000         0.000000000                
     0.000000000         0.000000000         0.000000000                
Au             467                                                      
    -46.64826250        -46.64881301        -37.67489972                
     0.000000000         0.000000000         0.000000000                
     0.000000000         0.000000000         0.000000000                
Au             468                                                      
    -44.85420331        -48.44287220        -37.67489972                
     0.000000000         0.000000000         0.000000000                
     0.000000000         0.000000000         0.000000000                
Au             469                                                      
    -44.85420331        -46.64881301        -35.88084053                
     0.000000000         0.000000000         0.000000000                
     0.000000000         0.000000000         0.000000000                
Au             470                                                      
    -43.06014412        -48.44287220        -35.88084053                
     0.000000000         0.000000000         0.000000000                
     0.000000000         0.000000000         0.000000000                
Au             471                                                      
    -43.06014412        -46.64881301        -37.67489972                
     0.000000000         0.000000000         0.000000000                
     0.000000000         0.000000000         0.000000000                
Au             472                                                      
    -41.26520506        -48.44287220        -37.67489972                
     0.000000000         0.000000000         0.000000000                
     0.000000000         0.000000000         0.000000000                
Au             473                                                      
    -41.26520506        -46.64881301        -35.88084053                
     0.000000000         0.000000000         0.000000000                
     0.000000000         0.000000000         0.000000000                
Au             474                                                      
    -39.47114587        -48.44287220        -35.88084053                
     0.000000000         0.000000000         0.000000000                
     0.000000000         0.000000000         0.000000000                
Au             475                                                      
    -39.47114587        -46.64881301        -37.67489972                
     0.000000000         0.000000000         0.000000000                
     0.000000000         0.000000000         0.000000000                
Au             476                                                      
    -48.44232169        -44.85475382        -37.67489972                
     0.000000000         0.000000000         0.000000000                
     0.000000000         0.000000000         0.000000000                
Au             477                                                      
    -48.44232169        -43.06069462        -35.88084053                
     0.000000000         0.000000000         0.000000000                
     0.000000000         0.000000000         0.000000000                
Au             478                                                      
    -46.64826250        -44.85475382        -35.88084053                
     0.000000000         0.000000000         0.000000000                
     0.000000000         0.000000000         0.000000000                
Au             479                                                      
    -46.64826250        -43.06069462        -37.67489972                
     0.000000000         0.000000000         0.000000000                
     0.000000000         0.000000000         0.000000000                
Au             480                                                      
    -39.47114587        -44.85475382        -35.88084053                
     0.000000000         0.000000000         0.000000000                
     0.000000000         0.000000000         0.000000000                
Au             481                                                      
    -39.47114587        -43.06069462        -37.67489972                
     0.000000000         0.000000000         0.000000000                
     0.000000000         0.000000000         0.000000000                
Au             482                                                      
    -48.44232169        -41.26575556        -37.67489972                
     0.000000000         0.000000000         0.000000000                
     0.000000000         0.000000000         0.000000000                
Au             483                                                      
    -48.44232169        -39.47169637        -35.88084053                
     0.000000000         0.000000000         0.000000000                
     0.000000000         0.000000000         0.000000000                
Au             484                                                      
    -46.64826250        -41.26575556        -35.88084053                
     0.000000000         0.000000000         0.000000000                
     0.000000000         0.000000000         0.000000000                
Au             485                                                      
    -46.64826250        -39.47169637        -37.67489972                
     0.000000000         0.000000000         0.000000000                
     0.000000000         0.000000000         0.000000000                
Au             486                                                      
    -44.85420331        -39.47169637        -35.88084053                
     0.000000000         0.000000000         0.000000000                
     0.000000000         0.000000000         0.000000000                
Au             487                                                      
    -43.06014412        -39.47169637        -37.67489972                
     0.000000000         0.000000000         0.000000000                
     0.000000000         0.000000000         0.000000000                
Au             488                                                      
    -41.26520506        -39.47169637        -35.88084053                
     0.000000000         0.000000000         0.000000000                
     0.000000000         0.000000000         0.000000000                
Au             489                                                      
    -39.47114587        -41.26575556        -35.88084053                
     0.000000000         0.000000000         0.000000000                
     0.000000000         0.000000000         0.000000000                
Au             490                                                      
    -39.47114587        -39.47169637        -37.67489972                
     0.000000000         0.000000000         0.000000000                
     0.000000000         0.000000000         0.000000000                
Au             491                                                      
    -48.44232169        -48.44287220        -34.08678134                
     0.000000000         0.000000000         0.000000000                
     0.000000000         0.000000000         0.000000000                
Au             492                                                      
    -48.44232169        -46.64881301        -32.29272215                
     0.000000000         0.000000000         0.000000000                
     0.000000000         0.000000000         0.000000000                
Au             493                                                      
    -46.64826250        -48.44287220        -32.29272215                
     0.000000000         0.000000000         0.000000000                
     0.000000000         0.000000000         0.000000000                
Au             494                                                      
    -46.64826250        -46.64881301        -34.08678134                
     0.000000000         0.000000000         0.000000000                
     0.000000000         0.000000000         0.000000000                
Au             495                                                      
    -39.47114587        -48.44287220        -32.29272215                
     0.000000000         0.000000000         0.000000000                
     0.000000000         0.000000000         0.000000000                
Au             496                                                      
    -39.47114587        -46.64881301        -34.08678134                
     0.000000000         0.000000000         0.000000000                
     0.000000000         0.000000000         0.000000000                
Au             497                                                      
    -48.44232169        -39.47169637        -32.29272215                
     0.000000000         0.000000000         0.000000000                
     0.000000000         0.000000000         0.000000000                
Au             498                                                      
    -46.64826250        -39.47169637        -34.08678134                
     0.000000000         0.000000000         0.000000000                
     0.000000000         0.000000000         0.000000000                
Au             499                                                      
    -39.47114587        -39.47169637        -34.08678134                
     0.000000000         0.000000000         0.000000000                
     0.000000000         0.000000000         0.000000000                
Au             500                                                      
    -48.44232169        -48.44287220        -30.49866296                
     0.000000000         0.000000000         0.000000000                
     0.000000000         0.000000000         0.000000000                
Au             501                                                      
    -48.44232169        -46.64881301        -28.70372390                
     0.000000000         0.000000000         0.000000000                
     0.000000000         0.000000000         0.000000000                
Au             502                                                      
    -46.64826250        -48.44287220        -28.70372390                
     0.000000000         0.000000000         0.000000000                
     0.000000000         0.000000000         0.000000000                
Au             503                                                      
    -46.64826250        -46.64881301        -30.49866296                
     0.000000000         0.000000000         0.000000000                
     0.000000000         0.000000000         0.000000000                
Au             504                                                      
    -44.85420331        -46.64881301        -28.70372390                
     0.000000000         0.000000000         0.000000000                
     0.000000000         0.000000000         0.000000000                
Au             505                                                      
    -43.06014412        -48.44287220        -28.70372390                
     0.000000000         0.000000000         0.000000000                
     0.000000000         0.000000000         0.000000000                
Au             506                                                      
    -41.26520506        -46.64881301        -28.70372390                
     0.000000000         0.000000000         0.000000000                
     0.000000000         0.000000000         0.000000000                
Au             507                                                      
    -39.47114587        -48.44287220        -28.70372390                
     0.000000000         0.000000000         0.000000000                
     0.000000000         0.000000000         0.000000000                
Au             508                                                      
    -39.47114587        -46.64881301        -30.49866296                
     0.000000000         0.000000000         0.000000000                
     0.000000000         0.000000000         0.000000000                
Au             509                                                      
    -48.44232169        -43.06069462        -28.70372390                
     0.000000000         0.000000000         0.000000000                
     0.000000000         0.000000000         0.000000000                
Au             510                                                      
    -46.64826250        -44.85475382        -28.70372390                
     0.000000000         0.000000000         0.000000000                
     0.000000000         0.000000000         0.000000000                
Au             511                                                      
    -39.47114587        -44.85475382        -28.70372390                
     0.000000000         0.000000000         0.000000000                
     0.000000000         0.000000000         0.000000000                
Au             512                                                      
    -48.44232169        -39.47169637        -28.70372390                
     0.000000000         0.000000000         0.000000000                
     0.000000000         0.000000000         0.000000000                
Au             513                                                      
    -46.64826250        -41.26575556        -28.70372390                
     0.000000000         0.000000000         0.000000000                
     0.000000000         0.000000000         0.000000000                
Au             514                                                      
    -46.64826250        -39.47169637        -30.49866296                
     0.000000000         0.000000000         0.000000000                
     0.000000000         0.000000000         0.000000000                
Au             515                                                      
    -44.85420331        -39.47169637        -28.70372390                
     0.000000000         0.000000000         0.000000000                
     0.000000000         0.000000000         0.000000000                
Au             516                                                      
    -41.26520506        -39.47169637        -28.70372390                
     0.000000000         0.000000000         0.000000000                
     0.000000000         0.000000000         0.000000000                
Au             517                                                      
    -39.47114587        -41.26575556        -28.70372390                
     0.000000000         0.000000000         0.000000000                
     0.000000000         0.000000000         0.000000000                
Au             518                                                      
    -39.47114587        -39.47169637        -30.49866296                
     0.000000000         0.000000000         0.000000000                
     0.000000000         0.000000000         0.000000000                
Au             519                                                      
    -37.67708668        -48.44287220        -37.67489972                
     0.000000000         0.000000000         0.000000000                
     0.000000000         0.000000000         0.000000000                
Au             520                                                      
    -37.67708668        -46.64881301        -35.88084053                
     0.000000000         0.000000000         0.000000000                
     0.000000000         0.000000000         0.000000000                
Au             521                                                      
    -35.88302749        -46.64881301        -37.67489972                
     0.000000000         0.000000000         0.000000000                
     0.000000000         0.000000000         0.000000000                
Au             522                                                      
    -34.08896830        -48.44287220        -37.67489972                
     0.000000000         0.000000000         0.000000000                
     0.000000000         0.000000000         0.000000000                
Au             523                                                      
    -32.29490912        -46.64881301        -37.67489972                
     0.000000000         0.000000000         0.000000000                
     0.000000000         0.000000000         0.000000000                
Au             524                                                      
    -30.49997005        -48.44287220        -37.67489972                
     0.000000000         0.000000000         0.000000000                
     0.000000000         0.000000000         0.000000000                
Au             525                                                      
    -28.70591086        -46.64881301        -37.67489972                
     0.000000000         0.000000000         0.000000000                
     0.000000000         0.000000000         0.000000000                
Au             526                                                      
    -37.67708668        -44.85475382        -37.67489972                
     0.000000000         0.000000000         0.000000000                
     0.000000000         0.000000000         0.000000000                
Au             527                                                      
    -37.67708668        -43.06069462        -35.88084053                
     0.000000000         0.000000000         0.000000000                
     0.000000000         0.000000000         0.000000000                
Au             528                                                      
    -35.88302749        -43.06069462        -37.67489972                
     0.000000000         0.000000000         0.000000000                
     0.000000000         0.000000000         0.000000000                
Au             529                                                      
    -28.70591086        -43.06069462        -37.67489972                
     0.000000000         0.000000000         0.000000000                
     0.000000000         0.000000000         0.000000000                
Au             530                                                      
    -37.67708668        -41.26575556        -37.67489972                
     0.000000000         0.000000000         0.000000000                
     0.000000000         0.000000000         0.000000000                
Au             531                                                      
    -37.67708668        -39.47169637        -35.88084053                
     0.000000000         0.000000000         0.000000000                
     0.000000000         0.000000000         0.000000000                
Au             532                                                      
    -35.88302749        -39.47169637        -37.67489972                
     0.000000000         0.000000000         0.000000000                
     0.000000000         0.000000000         0.000000000                
Au             533                                                      
    -32.29490912        -39.47169637        -37.67489972                
     0.000000000         0.000000000         0.000000000                
     0.000000000         0.000000000         0.000000000                
Au             534                                                      
    -28.70591086        -39.47169637        -37.67489972                
     0.000000000         0.000000000         0.000000000                
     0.000000000         0.000000000         0.000000000                
Au             535                                                      
    -37.67708668        -48.44287220        -34.08678134                
     0.000000000         0.000000000         0.000000000                
     0.000000000         0.000000000         0.000000000                
Au             536                                                      
    -37.67708668        -46.64881301        -32.29272215                
     0.000000000         0.000000000         0.000000000                
     0.000000000         0.000000000         0.000000000                
Au             537                                                      
    -37.67708668        -39.47169637        -32.29272215                
     0.000000000         0.000000000         0.000000000                
     0.000000000         0.000000000         0.000000000                
Au             538                                                      
    -37.67708668        -48.44287220        -30.49866296                
     0.000000000         0.000000000         0.000000000                
     0.000000000         0.000000000         0.000000000                
Au             539                                                      
    -37.67708668        -46.64881301        -28.70372390                
     0.000000000         0.000000000         0.000000000                
     0.000000000         0.000000000         0.000000000                
Au             540                                                      
    -37.67708668        -43.06069462        -28.70372390                
     0.000000000         0.000000000         0.000000000                
     0.000000000         0.000000000         0.000000000                
Au             541                                                      
    -37.67708668        -39.47169637        -28.70372390                
     0.000000000         0.000000000         0.000000000                
     0.000000000         0.000000000         0.000000000                
Au             542                                                      
    -26.91185167        -48.44287220        -37.67489972                
     0.000000000         0.000000000         0.000000000                
     0.000000000         0.000000000         0.000000000                
Au             543                                                      
    -26.91185167        -46.64881301        -35.88084053                
     0.000000000         0.000000000         0.000000000                
     0.000000000         0.000000000         0.000000000                
Au             544                                                      
    -25.11779248        -48.44287220        -35.88084053                
     0.000000000         0.000000000         0.000000000                
     0.000000000         0.000000000         0.000000000                
Au             545                                                      
    -25.11779248        -46.64881301        -37.67489972                
     0.000000000         0.000000000         0.000000000                
     0.000000000         0.000000000         0.000000000                
Au             546                                                      
    -23.32373329        -48.44287220        -37.67489972                
     0.000000000         0.000000000         0.000000000                
     0.000000000         0.000000000         0.000000000                
Au             547                                                      
    -23.32373329        -46.64881301        -35.88084053                
     0.000000000         0.000000000         0.000000000                
     0.000000000         0.000000000         0.000000000                
Au             548                                                      
    -21.52967411        -48.44287220        -35.88084053                
     0.000000000         0.000000000         0.000000000                
     0.000000000         0.000000000         0.000000000                
Au             549                                                      
    -21.52967411        -46.64881301        -37.67489972                
     0.000000000         0.000000000         0.000000000                
     0.000000000         0.000000000         0.000000000                
Au             550                                                      
    -19.73561492        -48.44287220        -37.67489972                
     0.000000000         0.000000000         0.000000000                
     0.000000000         0.000000000         0.000000000                
Au             551                                                      
    -19.73561492        -46.64881301        -35.88084053                
     0.000000000         0.000000000         0.000000000                
     0.000000000         0.000000000         0.000000000                
Au             552                                                      
    -17.94067586        -48.44287220        -35.88084053                
     0.000000000         0.000000000         0.000000000                
     0.000000000         0.000000000         0.000000000                
Au             553                                                      
    -17.94067586        -46.64881301        -37.67489972                
     0.000000000         0.000000000         0.000000000                
     0.000000000         0.000000000         0.000000000                
Au             554                                                      
    -26.91185167        -44.85475382        -37.67489972                
     0.000000000         0.000000000         0.000000000                
     0.000000000         0.000000000         0.000000000                
Au             555                                                      
    -26.91185167        -43.06069462        -35.88084053                
     0.000000000         0.000000000         0.000000000                
     0.000000000         0.000000000         0.000000000                
Au             556                                                      
    -25.11779248        -44.85475382        -35.88084053                
     0.000000000         0.000000000         0.000000000                
     0.000000000         0.000000000         0.000000000                
Au             557                                                      
    -25.11779248        -43.06069462        -37.67489972                
     0.000000000         0.000000000         0.000000000                
     0.000000000         0.000000000         0.000000000                
Au             558                                                      
    -17.94067586        -44.85475382        -35.88084053                
     0.000000000         0.000000000         0.000000000                
     0.000000000         0.000000000         0.000000000                
Au             559                                                      
    -17.94067586        -43.06069462        -37.67489972                
     0.000000000         0.000000000         0.000000000                
     0.000000000         0.000000000         0.000000000                
Au             560                                                      
    -26.91185167        -41.26575556        -37.67489972                
     0.000000000         0.000000000         0.000000000                
     0.000000000         0.000000000         0.000000000                
Au             561                                                      
    -26.91185167        -39.47169637        -35.88084053                
     0.000000000         0.000000000         0.000000000                
     0.000000000         0.000000000         0.000000000                
Au             562                                                      
    -25.11779248        -41.26575556        -35.88084053                
     0.000000000         0.000000000         0.000000000                
     0.000000000         0.000000000         0.000000000                
Au             563                                                      
    -25.11779248        -39.47169637        -37.67489972                
     0.000000000         0.000000000         0.000000000                
     0.000000000         0.000000000         0.000000000                
Au             564                                                      
    -23.32373329        -39.47169637        -35.88084053                
     0.000000000         0.000000000         0.000000000                
     0.000000000         0.000000000         0.000000000                
Au             565                                                      
    -21.52967411        -39.47169637        -37.67489972                
     0.000000000         0.000000000         0.000000000                
     0.000000000         0.000000000         0.000000000                
Au             566                                                      
    -19.73561492        -39.47169637        -35.88084053                
     0.000000000         0.000000000         0.000000000                
     0.000000000         0.000000000         0.000000000                
Au             567                                                      
    -17.94067586        -41.26575556        -35.88084053                
     0.000000000         0.000000000         0.000000000                
     0.000000000         0.000000000         0.000000000                
Au             568                                                      
    -17.94067586        -39.47169637        -37.67489972                
     0.000000000         0.000000000         0.000000000                
     0.000000000         0.000000000         0.000000000                
Au             569                                                      
    -26.91185167        -48.44287220        -34.08678134                
     0.000000000         0.000000000         0.000000000                
     0.000000000         0.000000000         0.000000000                
Au             570                                                      
    -26.91185167        -46.64881301        -32.29272215                
     0.000000000         0.000000000         0.000000000                
     0.000000000         0.000000000         0.000000000                
Au             571                                                      
    -25.11779248        -48.44287220        -32.29272215                
     0.000000000         0.000000000         0.000000000                
     0.000000000         0.000000000         0.000000000                
Au             572                                                      
    -25.11779248        -46.64881301        -34.08678134                
     0.000000000         0.000000000         0.000000000                
     0.000000000         0.000000000         0.000000000                
Au             573                                                      
    -17.94067586        -48.44287220        -32.29272215                
     0.000000000         0.000000000         0.000000000                
     0.000000000         0.000000000         0.000000000                
Au             574                                                      
    -17.94067586        -46.64881301        -34.08678134                
     0.000000000         0.000000000         0.000000000                
     0.000000000         0.000000000         0.000000000                
Au             575                                                      
    -26.91185167        -39.47169637        -32.29272215                
     0.000000000         0.000000000         0.000000000                
     0.000000000         0.000000000         0.000000000                
Au             576                                                      
    -25.11779248        -39.47169637        -34.08678134                
     0.000000000         0.000000000         0.000000000                
     0.000000000         0.000000000         0.000000000                
Au             577                                                      
    -17.94067586        -39.47169637        -34.08678134                
     0.000000000         0.000000000         0.000000000                
     0.000000000         0.000000000         0.000000000                
Au             578                                                      
    -26.91185167        -48.44287220        -30.49866296                
     0.000000000         0.000000000         0.000000000                
     0.000000000         0.000000000         0.000000000                
Au             579                                                      
    -26.91185167        -46.64881301        -28.70372390                
     0.000000000         0.000000000         0.000000000                
     0.000000000         0.000000000         0.000000000                
Au             580                                                      
    -25.11779248        -48.44287220        -28.70372390                
     0.000000000         0.000000000         0.000000000                
     0.000000000         0.000000000         0.000000000                
Au             581                                                      
    -25.11779248        -46.64881301        -30.49866296                
     0.000000000         0.000000000         0.000000000                
     0.000000000         0.000000000         0.000000000                
Au             582                                                      
    -23.32373329        -46.64881301        -28.70372390                
     0.000000000         0.000000000         0.000000000                
     0.000000000         0.000000000         0.000000000                
Au             583                                                      
    -21.52967411        -48.44287220        -28.70372390                
     0.000000000         0.000000000         0.000000000                
     0.000000000         0.000000000         0.000000000                
Au             584                                                      
    -19.73561492        -46.64881301        -28.70372390                
     0.000000000         0.000000000         0.000000000                
     0.000000000         0.000000000         0.000000000                
Au             585                                                      
    -17.94067586        -48.44287220        -28.70372390                
     0.000000000         0.000000000         0.000000000                
     0.000000000         0.000000000         0.000000000                
Au             586                                                      
    -17.94067586        -46.64881301        -30.49866296                
     0.000000000         0.000000000         0.000000000                
     0.000000000         0.000000000         0.000000000                
Au             587                                                      
    -26.91185167        -43.06069462        -28.70372390                
     0.000000000         0.000000000         0.000000000                
     0.000000000         0.000000000         0.000000000                
Au             588                                                      
    -25.11779248        -44.85475382        -28.70372390                
     0.000000000         0.000000000         0.000000000                
     0.000000000         0.000000000         0.000000000                
Au             589                                                      
    -17.94067586        -44.85475382        -28.70372390                
     0.000000000         0.000000000         0.000000000                
     0.000000000         0.000000000         0.000000000                
Au             590                                                      
    -26.91185167        -39.47169637        -28.70372390                
     0.000000000         0.000000000         0.000000000                
     0.000000000         0.000000000         0.000000000                
Au             591                                                      
    -25.11779248        -41.26575556        -28.70372390                
     0.000000000         0.000000000         0.000000000                
     0.000000000         0.000000000         0.000000000                
Au             592                                                      
    -25.11779248        -39.47169637        -30.49866296                
     0.000000000         0.000000000         0.000000000                
     0.000000000         0.000000000         0.000000000                
Au             593                                                      
    -23.32373329        -39.47169637        -28.70372390                
     0.000000000         0.000000000         0.000000000                
     0.000000000         0.000000000         0.000000000                
Au             594                                                      
    -19.73561492        -39.47169637        -28.70372390                
     0.000000000         0.000000000         0.000000000                
     0.000000000         0.000000000         0.000000000                
Au             595                                                      
    -17.94067586        -41.26575556        -28.70372390                
     0.000000000         0.000000000         0.000000000                
     0.000000000         0.000000000         0.000000000                
Au             596                                                      
    -17.94067586        -39.47169637        -30.49866296                
     0.000000000         0.000000000         0.000000000                
     0.000000000         0.000000000         0.000000000                
Au             597                                                      
    -48.44232169        -37.67763719        -37.67489972                
     0.000000000         0.000000000         0.000000000                
     0.000000000         0.000000000         0.000000000                
Au             598                                                      
    -46.64826250        -37.67763719        -35.88084053                
     0.000000000         0.000000000         0.000000000                
     0.000000000         0.000000000         0.000000000                
Au             599                                                      
    -46.64826250        -35.88357800        -37.67489972                
     0.000000000         0.000000000         0.000000000                
     0.000000000         0.000000000         0.000000000                
Au             600                                                      
    -44.85420331        -37.67763719        -37.67489972                
     0.000000000         0.000000000         0.000000000                
     0.000000000         0.000000000         0.000000000                
Au             601                                                      
    -43.06014412        -37.67763719        -35.88084053                
     0.000000000         0.000000000         0.000000000                
     0.000000000         0.000000000         0.000000000                
Au             602                                                      
    -43.06014412        -35.88357800        -37.67489972                
     0.000000000         0.000000000         0.000000000                
     0.000000000         0.000000000         0.000000000                
Au             603                                                      
    -41.26520506        -37.67763719        -37.67489972                
     0.000000000         0.000000000         0.000000000                
     0.000000000         0.000000000         0.000000000                
Au             604                                                      
    -39.47114587        -37.67763719        -35.88084053                
     0.000000000         0.000000000         0.000000000                
     0.000000000         0.000000000         0.000000000                
Au             605                                                      
    -39.47114587        -35.88357800        -37.67489972                
     0.000000000         0.000000000         0.000000000                
     0.000000000         0.000000000         0.000000000                
Au             606                                                      
    -48.44232169        -34.08951881        -37.67489972                
     0.000000000         0.000000000         0.000000000                
     0.000000000         0.000000000         0.000000000                
Au             607                                                      
    -46.64826250        -32.29545962        -37.67489972                
     0.000000000         0.000000000         0.000000000                
     0.000000000         0.000000000         0.000000000                
Au             608                                                      
    -39.47114587        -32.29545962        -37.67489972                
     0.000000000         0.000000000         0.000000000                
     0.000000000         0.000000000         0.000000000                
Au             609                                                      
    -48.44232169        -30.50140043        -37.67489972                
     0.000000000         0.000000000         0.000000000                
     0.000000000         0.000000000         0.000000000                
Au             610                                                      
    -46.64826250        -28.70646137        -37.67489972                
     0.000000000         0.000000000         0.000000000                
     0.000000000         0.000000000         0.000000000                
Au             611                                                      
    -43.06014412        -28.70646137        -37.67489972                
     0.000000000         0.000000000         0.000000000                
     0.000000000         0.000000000         0.000000000                
Au             612                                                      
    -39.47114587        -28.70646137        -37.67489972                
     0.000000000         0.000000000         0.000000000                
     0.000000000         0.000000000         0.000000000                
Au             613                                                      
    -48.44232169        -37.67763719        -34.08678134                
     0.000000000         0.000000000         0.000000000                
     0.000000000         0.000000000         0.000000000                
Au             614                                                      
    -46.64826250        -37.67763719        -32.29272215                
     0.000000000         0.000000000         0.000000000                
     0.000000000         0.000000000         0.000000000                
Au             615                                                      
    -39.47114587        -37.67763719        -32.29272215                
     0.000000000         0.000000000         0.000000000                
     0.000000000         0.000000000         0.000000000                
Au             616                                                      
    -48.44232169        -37.67763719        -30.49866296                
     0.000000000         0.000000000         0.000000000                
     0.000000000         0.000000000         0.000000000                
Au             617                                                      
    -46.64826250        -37.67763719        -28.70372390                
     0.000000000         0.000000000         0.000000000                
     0.000000000         0.000000000         0.000000000                
Au             618                                                      
    -43.06014412        -37.67763719        -28.70372390                
     0.000000000         0.000000000         0.000000000                
     0.000000000         0.000000000         0.000000000                
Au             619                                                      
    -39.47114587        -37.67763719        -28.70372390                
     0.000000000         0.000000000         0.000000000                
     0.000000000         0.000000000         0.000000000                
Au             620                                                      
    -37.67708668        -37.67763719        -37.67489972                
     0.000000000         0.000000000         0.000000000                
     0.000000000         0.000000000         0.000000000                
Au             621                                                      
    -34.08896830        -37.67763719        -37.67489972                
     0.000000000         0.000000000         0.000000000                
     0.000000000         0.000000000         0.000000000                
Au             622                                                      
    -30.49997005        -37.67763719        -37.67489972                
     0.000000000         0.000000000         0.000000000                
     0.000000000         0.000000000         0.000000000                
Au             623                                                      
    -37.67708668        -34.08951881        -37.67489972                
     0.000000000         0.000000000         0.000000000                
     0.000000000         0.000000000         0.000000000                
Au             624                                                      
    -37.67708668        -30.50140043        -37.67489972                
     0.000000000         0.000000000         0.000000000                
     0.000000000         0.000000000         0.000000000                
Au             625                                                      
    -37.67708668        -37.67763719        -34.08678134                
     0.000000000         0.000000000         0.000000000                
     0.000000000         0.000000000         0.000000000                
Au             626                                                      
    -37.67708668        -37.67763719        -30.49866296                
     0.000000000         0.000000000         0.000000000                
     0.000000000         0.000000000         0.000000000                
Au             627                                                      
    -26.91185167        -37.67763719        -37.67489972                
     0.000000000         0.000000000         0.000000000                
     0.000000000         0.000000000         0.000000000                
Au             628                                                      
    -25.11779248        -37.67763719        -35.88084053                
     0.000000000         0.000000000         0.000000000                
     0.000000000         0.000000000         0.000000000                
Au             629                                                      
    -25.11779248        -35.88357800        -37.67489972                
     0.000000000         0.000000000         0.000000000                
     0.000000000         0.000000000         0.000000000                
Au             630                                                      
    -23.32373329        -37.67763719        -37.67489972                
     0.000000000         0.000000000         0.000000000                
     0.000000000         0.000000000         0.000000000                
Au             631                                                      
    -21.52967411        -37.67763719        -35.88084053                
     0.000000000         0.000000000         0.000000000                
     0.000000000         0.000000000         0.000000000                
Au             632                                                      
    -21.52967411        -35.88357800        -37.67489972                
     0.000000000         0.000000000         0.000000000                
     0.000000000         0.000000000         0.000000000                
Au             633                                                      
    -19.73561492        -37.67763719        -37.67489972                
     0.000000000         0.000000000         0.000000000                
     0.000000000         0.000000000         0.000000000                
Au             634                                                      
    -17.94067586        -37.67763719        -35.88084053                
     0.000000000         0.000000000         0.000000000                
     0.000000000         0.000000000         0.000000000                
Au             635                                                      
    -17.94067586        -35.88357800        -37.67489972                
     0.000000000         0.000000000         0.000000000                
     0.000000000         0.000000000         0.000000000                
Au             636                                                      
    -26.91185167        -34.08951881        -37.67489972                
     0.000000000         0.000000000         0.000000000                
     0.000000000         0.000000000         0.000000000                
Au             637                                                      
    -25.11779248        -32.29545962        -37.67489972                
     0.000000000         0.000000000         0.000000000                
     0.000000000         0.000000000         0.000000000                
Au             638                                                      
    -17.94067586        -32.29545962        -37.67489972                
     0.000000000         0.000000000         0.000000000                
     0.000000000         0.000000000         0.000000000                
Au             639                                                      
    -26.91185167        -30.50140043        -37.67489972                
     0.000000000         0.000000000         0.000000000                
     0.000000000         0.000000000         0.000000000                
Au             640                                                      
    -25.11779248        -28.70646137        -37.67489972                
     0.000000000         0.000000000         0.000000000                
     0.000000000         0.000000000         0.000000000                
Au             641                                                      
    -21.52967411        -28.70646137        -37.67489972                
     0.000000000         0.000000000         0.000000000                
     0.000000000         0.000000000         0.000000000                
Au             642                                                      
    -17.94067586        -28.70646137        -37.67489972                
     0.000000000         0.000000000         0.000000000                
     0.000000000         0.000000000         0.000000000                
Au             643                                                      
    -26.91185167        -37.67763719        -34.08678134                
     0.000000000         0.000000000         0.000000000                
     0.000000000         0.000000000         0.000000000                
Au             644                                                      
    -25.11779248        -37.67763719        -32.29272215                
     0.000000000         0.000000000         0.000000000                
     0.000000000         0.000000000         0.000000000                
Au             645                                                      
    -17.94067586        -37.67763719        -32.29272215                
     0.000000000         0.000000000         0.000000000                
     0.000000000         0.000000000         0.000000000                
Au             646                                                      
    -26.91185167        -37.67763719        -30.49866296                
     0.000000000         0.000000000         0.000000000                
     0.000000000         0.000000000         0.000000000                
Au             647                                                      
    -25.11779248        -37.67763719        -28.70372390                
     0.000000000         0.000000000         0.000000000                
     0.000000000         0.000000000         0.000000000                
Au             648                                                      
    -21.52967411        -37.67763719        -28.70372390                
     0.000000000         0.000000000         0.000000000                
     0.000000000         0.000000000         0.000000000                
Au             649                                                      
    -17.94067586        -37.67763719        -28.70372390                
     0.000000000         0.000000000         0.000000000                
     0.000000000         0.000000000         0.000000000                
Au             650                                                      
    -48.44232169        -26.91240218        -37.67489972                
     0.000000000         0.000000000         0.000000000                
     0.000000000         0.000000000         0.000000000                
Au             651                                                      
    -48.44232169        -25.11834299        -35.88084053                
     0.000000000         0.000000000         0.000000000                
     0.000000000         0.000000000         0.000000000                
Au             652                                                      
    -46.64826250        -26.91240218        -35.88084053                
     0.000000000         0.000000000         0.000000000                
     0.000000000         0.000000000         0.000000000                
Au             653                                                      
    -46.64826250        -25.11834299        -37.67489972                
     0.000000000         0.000000000         0.000000000                
     0.000000000         0.000000000         0.000000000                
Au             654                                                      
    -44.85420331        -26.91240218        -37.67489972                
     0.000000000         0.000000000         0.000000000                
     0.000000000         0.000000000         0.000000000                
Au             655                                                      
    -44.85420331        -25.11834299        -35.88084053                
     0.000000000         0.000000000         0.000000000                
     0.000000000         0.000000000         0.000000000                
Au             656                                                      
    -43.06014412        -26.91240218        -35.88084053                
     0.000000000         0.000000000         0.000000000                
     0.000000000         0.000000000         0.000000000                
Au             657                                                      
    -43.06014412        -25.11834299        -37.67489972                
     0.000000000         0.000000000         0.000000000                
     0.000000000         0.000000000         0.000000000                
Au             658                                                      
    -41.26520506        -26.91240218        -37.67489972                
     0.000000000         0.000000000         0.000000000                
     0.000000000         0.000000000         0.000000000                
Au             659                                                      
    -41.26520506        -25.11834299        -35.88084053                
     0.000000000         0.000000000         0.000000000                
     0.000000000         0.000000000         0.000000000                
Au             660                                                      
    -39.47114587        -26.91240218        -35.88084053                
     0.000000000         0.000000000         0.000000000                
     0.000000000         0.000000000         0.000000000                
Au             661                                                      
    -39.47114587        -25.11834299        -37.67489972                
     0.000000000         0.000000000         0.000000000                
     0.000000000         0.000000000         0.000000000                
Au             662                                                      
    -48.44232169        -23.32428380        -37.67489972                
     0.000000000         0.000000000         0.000000000                
     0.000000000         0.000000000         0.000000000                
Au             663                                                      
    -48.44232169        -21.53022461        -35.88084053                
     0.000000000         0.000000000         0.000000000                
     0.000000000         0.000000000         0.000000000                
Au             664                                                      
    -46.64826250        -23.32428380        -35.88084053                
     0.000000000         0.000000000         0.000000000                
     0.000000000         0.000000000         0.000000000                
Au             665                                                      
    -46.64826250        -21.53022461        -37.67489972                
     0.000000000         0.000000000         0.000000000                
     0.000000000         0.000000000         0.000000000                
Au             666                                                      
    -39.47114587        -23.32428380        -35.88084053                
     0.000000000         0.000000000         0.000000000                
     0.000000000         0.000000000         0.000000000                
Au             667                                                      
    -39.47114587        -21.53022461        -37.67489972                
     0.000000000         0.000000000         0.000000000                
     0.000000000         0.000000000         0.000000000                
Au             668                                                      
    -48.44232169        -19.73616542        -37.67489972                
     0.000000000         0.000000000         0.000000000                
     0.000000000         0.000000000         0.000000000                
Au             669                                                      
    -48.44232169        -17.94122636        -35.88084053                
     0.000000000         0.000000000         0.000000000                
     0.000000000         0.000000000         0.000000000                
Au             670                                                      
    -46.64826250        -19.73616542        -35.88084053                
     0.000000000         0.000000000         0.000000000                
     0.000000000         0.000000000         0.000000000                
Au             671                                                      
    -46.64826250        -17.94122636        -37.67489972                
     0.000000000         0.000000000         0.000000000                
     0.000000000         0.000000000         0.000000000                
Au             672                                                      
    -44.85420331        -17.94122636        -35.88084053                
     0.000000000         0.000000000         0.000000000                
     0.000000000         0.000000000         0.000000000                
Au             673                                                      
    -43.06014412        -17.94122636        -37.67489972                
     0.000000000         0.000000000         0.000000000                
     0.000000000         0.000000000         0.000000000                
Au             674                                                      
    -41.26520506        -17.94122636        -35.88084053                
     0.000000000         0.000000000         0.000000000                
     0.000000000         0.000000000         0.000000000                
Au             675                                                      
    -39.47114587        -19.73616542        -35.88084053                
     0.000000000         0.000000000         0.000000000                
     0.000000000         0.000000000         0.000000000                
Au             676                                                      
    -39.47114587        -17.94122636        -37.67489972                
     0.000000000         0.000000000         0.000000000                
     0.000000000         0.000000000         0.000000000                
Au             677                                                      
    -48.44232169        -26.91240218        -34.08678134                
     0.000000000         0.000000000         0.000000000                
     0.000000000         0.000000000         0.000000000                
Au             678                                                      
    -48.44232169        -25.11834299        -32.29272215                
     0.000000000         0.000000000         0.000000000                
     0.000000000         0.000000000         0.000000000                
Au             679                                                      
    -46.64826250        -26.91240218        -32.29272215                
     0.000000000         0.000000000         0.000000000                
     0.000000000         0.000000000         0.000000000                
Au             680                                                      
    -46.64826250        -25.11834299        -34.08678134                
     0.000000000         0.000000000         0.000000000                
     0.000000000         0.000000000         0.000000000                
Au             681                                                      
    -39.47114587        -26.91240218        -32.29272215                
     0.000000000         0.000000000         0.000000000                
     0.000000000         0.000000000         0.000000000                
Au             682                                                      
    -39.47114587        -25.11834299        -34.08678134                
     0.000000000         0.000000000         0.000000000                
     0.000000000         0.000000000         0.000000000                
Au             683                                                      
    -48.44232169        -17.94122636        -32.29272215                
     0.000000000         0.000000000         0.000000000                
     0.000000000         0.000000000         0.000000000                
Au             684                                                      
    -46.64826250        -17.94122636        -34.08678134                
     0.000000000         0.000000000         0.000000000                
     0.000000000         0.000000000         0.000000000                
Au             685                                                      
    -39.47114587        -17.94122636        -34.08678134                
     0.000000000         0.000000000         0.000000000                
     0.000000000         0.000000000         0.000000000                
Au             686                                                      
    -48.44232169        -26.91240218        -30.49866296                
     0.000000000         0.000000000         0.000000000                
     0.000000000         0.000000000         0.000000000                
Au             687                                                      
    -48.44232169        -25.11834299        -28.70372390                
     0.000000000         0.000000000         0.000000000                
     0.000000000         0.000000000         0.000000000                
Au             688                                                      
    -46.64826250        -26.91240218        -28.70372390                
     0.000000000         0.000000000         0.000000000                
     0.000000000         0.000000000         0.000000000                
Au             689                                                      
    -46.64826250        -25.11834299        -30.49866296                
     0.000000000         0.000000000         0.000000000                
     0.000000000         0.000000000         0.000000000                
Au             690                                                      
    -44.85420331        -25.11834299        -28.70372390                
     0.000000000         0.000000000         0.000000000                
     0.000000000         0.000000000         0.000000000                
Au             691                                                      
    -43.06014412        -26.91240218        -28.70372390                
     0.000000000         0.000000000         0.000000000                
     0.000000000         0.000000000         0.000000000                
Au             692                                                      
    -41.26520506        -25.11834299        -28.70372390                
     0.000000000         0.000000000         0.000000000                
     0.000000000         0.000000000         0.000000000                
Au             693                                                      
    -39.47114587        -26.91240218        -28.70372390                
     0.000000000         0.000000000         0.000000000                
     0.000000000         0.000000000         0.000000000                
Au             694                                                      
    -39.47114587        -25.11834299        -30.49866296                
     0.000000000         0.000000000         0.000000000                
     0.000000000         0.000000000         0.000000000                
Au             695                                                      
    -48.44232169        -21.53022461        -28.70372390                
     0.000000000         0.000000000         0.000000000                
     0.000000000         0.000000000         0.000000000                
Au             696                                                      
    -46.64826250        -23.32428380        -28.70372390                
     0.000000000         0.000000000         0.000000000                
     0.000000000         0.000000000         0.000000000                
Au             697                                                      
    -39.47114587        -23.32428380        -28.70372390                
     0.000000000         0.000000000         0.000000000                
     0.000000000         0.000000000         0.000000000                
Au             698                                                      
    -48.44232169        -17.94122636        -28.70372390                
     0.000000000         0.000000000         0.000000000                
     0.000000000         0.000000000         0.000000000                
Au             699                                                      
    -46.64826250        -19.73616542        -28.70372390                
     0.000000000         0.000000000         0.000000000                
     0.000000000         0.000000000         0.000000000                
Au             700                                                      
    -46.64826250        -17.94122636        -30.49866296                
     0.000000000         0.000000000         0.000000000                
     0.000000000         0.000000000         0.000000000                
Au             701                                                      
    -44.85420331        -17.94122636        -28.70372390                
     0.000000000         0.000000000         0.000000000                
     0.000000000         0.000000000         0.000000000                
Au             702                                                      
    -41.26520506        -17.94122636        -28.70372390                
     0.000000000         0.000000000         0.000000000                
     0.000000000         0.000000000         0.000000000                
Au             703                                                      
    -39.47114587        -19.73616542        -28.70372390                
     0.000000000         0.000000000         0.000000000                
     0.000000000         0.000000000         0.000000000                
Au             704                                                      
    -39.47114587        -17.94122636        -30.49866296                
     0.000000000         0.000000000         0.000000000                
     0.000000000         0.000000000         0.000000000                
Au             705                                                      
    -37.67708668        -26.91240218        -37.67489972                
     0.000000000         0.000000000         0.000000000                
     0.000000000         0.000000000         0.000000000                
Au             706                                                      
    -37.67708668        -25.11834299        -35.88084053                
     0.000000000         0.000000000         0.000000000                
     0.000000000         0.000000000         0.000000000                
Au             707                                                      
    -35.88302749        -25.11834299        -37.67489972                
     0.000000000         0.000000000         0.000000000                
     0.000000000         0.000000000         0.000000000                
Au             708                                                      
    -34.08896830        -26.91240218        -37.67489972                
     0.000000000         0.000000000         0.000000000                
     0.000000000         0.000000000         0.000000000                
Au             709                                                      
    -32.29490912        -25.11834299        -37.67489972                
     0.000000000         0.000000000         0.000000000                
     0.000000000         0.000000000         0.000000000                
Au             710                                                      
    -30.49997005        -26.91240218        -37.67489972                
     0.000000000         0.000000000         0.000000000                
     0.000000000         0.000000000         0.000000000                
Au             711                                                      
    -28.70591086        -25.11834299        -37.67489972                
     0.000000000         0.000000000         0.000000000                
     0.000000000         0.000000000         0.000000000                
Au             712                                                      
    -37.67708668        -23.32428380        -37.67489972                
     0.000000000         0.000000000         0.000000000                
     0.000000000         0.000000000         0.000000000                
Au             713                                                      
    -37.67708668        -21.53022461        -35.88084053                
     0.000000000         0.000000000         0.000000000                
     0.000000000         0.000000000         0.000000000                
Au             714                                                      
    -35.88302749        -21.53022461        -37.67489972                
     0.000000000         0.000000000         0.000000000                
     0.000000000         0.000000000         0.000000000                
Au             715                                                      
    -28.70591086        -21.53022461        -37.67489972                
     0.000000000         0.000000000         0.000000000                
     0.000000000         0.000000000         0.000000000                
Au             716                                                      
    -37.67708668        -19.73616542        -37.67489972                
     0.000000000         0.000000000         0.000000000                
     0.000000000         0.000000000         0.000000000                
Au             717                                                      
    -37.67708668        -17.94122636        -35.88084053                
     0.000000000         0.000000000         0.000000000                
     0.000000000         0.000000000         0.000000000                
Au             718                                                      
    -35.88302749        -17.94122636        -37.67489972                
     0.000000000         0.000000000         0.000000000                
     0.000000000         0.000000000         0.000000000                
Au             719                                                      
    -32.29490912        -17.94122636        -37.67489972                
     0.000000000         0.000000000         0.000000000                
     0.000000000         0.000000000         0.000000000                
Au             720                                                      
    -28.70591086        -17.94122636        -37.67489972                
     0.000000000         0.000000000         0.000000000                
     0.000000000         0.000000000         0.000000000                
Au             721                                                      
    -37.67708668        -26.91240218        -34.08678134                
     0.000000000         0.000000000         0.000000000                
     0.000000000         0.000000000         0.000000000                
Au             722                                                      
    -37.67708668        -25.11834299        -32.29272215                
     0.000000000         0.000000000         0.000000000                
     0.000000000         0.000000000         0.000000000                
Au             723                                                      
    -37.67708668        -17.94122636        -32.29272215                
     0.000000000         0.000000000         0.000000000                
     0.000000000         0.000000000         0.000000000                
Au             724                                                      
    -37.67708668        -26.91240218        -30.49866296                
     0.000000000         0.000000000         0.000000000                
     0.000000000         0.000000000         0.000000000                
Au             725                                                      
    -37.67708668        -25.11834299        -28.70372390                
     0.000000000         0.000000000         0.000000000                
     0.000000000         0.000000000         0.000000000                
Au             726                                                      
    -37.67708668        -21.53022461        -28.70372390                
     0.000000000         0.000000000         0.000000000                
     0.000000000         0.000000000         0.000000000                
Au             727                                                      
    -37.67708668        -17.94122636        -28.70372390                
     0.000000000         0.000000000         0.000000000                
     0.000000000         0.000000000         0.000000000                
Au             728                                                      
    -26.91185167        -26.91240218        -37.67489972                
     0.000000000         0.000000000         0.000000000                
     0.000000000         0.000000000         0.000000000                
Au             729                                                      
    -26.91185167        -25.11834299        -35.88084053                
     0.000000000         0.000000000         0.000000000                
     0.000000000         0.000000000         0.000000000                
Au             730                                                      
    -25.11779248        -26.91240218        -35.88084053                
     0.000000000         0.000000000         0.000000000                
     0.000000000         0.000000000         0.000000000                
Au             731                                                      
    -25.11779248        -25.11834299        -37.67489972                
     0.000000000         0.000000000         0.000000000                
     0.000000000         0.000000000         0.000000000                
Au             732                                                      
    -23.32373329        -26.91240218        -37.67489972                
     0.000000000         0.000000000         0.000000000                
     0.000000000         0.000000000         0.000000000                
Au             733                                                      
    -23.32373329        -25.11834299        -35.88084053                
     0.000000000         0.000000000         0.000000000                
     0.000000000         0.000000000         0.000000000                
Au             734                                                      
    -21.52967411        -26.91240218        -35.88084053                
     0.000000000         0.000000000         0.000000000                
     0.000000000         0.000000000         0.000000000                
Au             735                                                      
    -21.52967411        -25.11834299        -37.67489972                
     0.000000000         0.000000000         0.000000000                
     0.000000000         0.000000000         0.000000000                
Au             736                                                      
    -19.73561492        -26.91240218        -37.67489972                
     0.000000000         0.000000000         0.000000000                
     0.000000000         0.000000000         0.000000000                
Au             737                                                      
    -19.73561492        -25.11834299        -35.88084053                
     0.000000000         0.000000000         0.000000000                
     0.000000000         0.000000000         0.000000000                
Au             738                                                      
    -17.94067586        -26.91240218        -35.88084053                
     0.000000000         0.000000000         0.000000000                
     0.000000000         0.000000000         0.000000000                
Au             739                                                      
    -17.94067586        -25.11834299        -37.67489972                
     0.000000000         0.000000000         0.000000000                
     0.000000000         0.000000000         0.000000000                
Au             740                                                      
    -26.91185167        -23.32428380        -37.67489972                
     0.000000000         0.000000000         0.000000000                
     0.000000000         0.000000000         0.000000000                
Au             741                                                      
    -26.91185167        -21.53022461        -35.88084053                
     0.000000000         0.000000000         0.000000000                
     0.000000000         0.000000000         0.000000000                
Au             742                                                      
    -25.11779248        -23.32428380        -35.88084053                
     0.000000000         0.000000000         0.000000000                
     0.000000000         0.000000000         0.000000000                
Au             743                                                      
    -25.11779248        -21.53022461        -37.67489972                
     0.000000000         0.000000000         0.000000000                
     0.000000000         0.000000000         0.000000000                
Au             744                                                      
    -17.94067586        -23.32428380        -35.88084053                
     0.000000000         0.000000000         0.000000000                
     0.000000000         0.000000000         0.000000000                
Au             745                                                      
    -17.94067586        -21.53022461        -37.67489972                
     0.000000000         0.000000000         0.000000000                
     0.000000000         0.000000000         0.000000000                
Au             746                                                      
    -26.91185167        -19.73616542        -37.67489972                
     0.000000000         0.000000000         0.000000000                
     0.000000000         0.000000000         0.000000000                
Au             747                                                      
    -26.91185167        -17.94122636        -35.88084053                
     0.000000000         0.000000000         0.000000000                
     0.000000000         0.000000000         0.000000000                
Au             748                                                      
    -25.11779248        -19.73616542        -35.88084053                
     0.000000000         0.000000000         0.000000000                
     0.000000000         0.000000000         0.000000000                
Au             749                                                      
    -25.11779248        -17.94122636        -37.67489972                
     0.000000000         0.000000000         0.000000000                
     0.000000000         0.000000000         0.000000000                
Au             750                                                      
    -23.32373329        -17.94122636        -35.88084053                
     0.000000000         0.000000000         0.000000000                
     0.000000000         0.000000000         0.000000000                
Au             751                                                      
    -21.52967411        -17.94122636        -37.67489972                
     0.000000000         0.000000000         0.000000000                
     0.000000000         0.000000000         0.000000000                
Au             752                                                      
    -19.73561492        -17.94122636        -35.88084053                
     0.000000000         0.000000000         0.000000000                
     0.000000000         0.000000000         0.000000000                
Au             753                                                      
    -17.94067586        -19.73616542        -35.88084053                
     0.000000000         0.000000000         0.000000000                
     0.000000000         0.000000000         0.000000000                
Au             754                                                      
    -17.94067586        -17.94122636        -37.67489972                
     0.000000000         0.000000000         0.000000000                
     0.000000000         0.000000000         0.000000000                
Au             755                                                      
    -26.91185167        -26.91240218        -34.08678134                
     0.000000000         0.000000000         0.000000000                
     0.000000000         0.000000000         0.000000000                
Au             756                                                      
    -26.91185167        -25.11834299        -32.29272215                
     0.000000000         0.000000000         0.000000000                
     0.000000000         0.000000000         0.000000000                
Au             757                                                      
    -25.11779248        -26.91240218        -32.29272215                
     0.000000000         0.000000000         0.000000000                
     0.000000000         0.000000000         0.000000000                
Au             758                                                      
    -25.11779248        -25.11834299        -34.08678134                
     0.000000000         0.000000000         0.000000000                
     0.000000000         0.000000000         0.000000000                
Au             759                                                      
    -17.94067586        -26.91240218        -32.29272215                
     0.000000000         0.000000000         0.000000000                
     0.000000000         0.000000000         0.000000000                
Au             760                                                      
    -17.94067586        -25.11834299        -34.08678134                
     0.000000000         0.000000000         0.000000000                
     0.000000000         0.000000000         0.000000000                
Au             761                                                      
    -26.91185167        -17.94122636        -32.29272215                
     0.000000000         0.000000000         0.000000000                
     0.000000000         0.000000000         0.000000000                
Au             762                                                      
    -25.11779248        -17.94122636        -34.08678134                
     0.000000000         0.000000000         0.000000000                
     0.000000000         0.000000000         0.000000000                
Au             763                                                      
    -17.94067586        -17.94122636        -34.08678134                
     0.000000000         0.000000000         0.000000000                
     0.000000000         0.000000000         0.000000000                
Au             764                                                      
    -26.91185167        -26.91240218        -30.49866296                
     0.000000000         0.000000000         0.000000000                
     0.000000000         0.000000000         0.000000000                
Au             765                                                      
    -26.91185167        -25.11834299        -28.70372390                
     0.000000000         0.000000000         0.000000000                
     0.000000000         0.000000000         0.000000000                
Au             766                                                      
    -25.11779248        -26.91240218        -28.70372390                
     0.000000000         0.000000000         0.000000000                
     0.000000000         0.000000000         0.000000000                
Au             767                                                      
    -25.11779248        -25.11834299        -30.49866296                
     0.000000000         0.000000000         0.000000000                
     0.000000000         0.000000000         0.000000000                
Au             768                                                      
    -23.32373329        -25.11834299        -28.70372390                
     0.000000000         0.000000000         0.000000000                
     0.000000000         0.000000000         0.000000000                
Au             769                                                      
    -21.52967411        -26.91240218        -28.70372390                
     0.000000000         0.000000000         0.000000000                
     0.000000000         0.000000000         0.000000000                
Au             770                                                      
    -19.73561492        -25.11834299        -28.70372390                
     0.000000000         0.000000000         0.000000000                
     0.000000000         0.000000000         0.000000000                
Au             771                                                      
    -17.94067586        -26.91240218        -28.70372390                
     0.000000000         0.000000000         0.000000000                
     0.000000000         0.000000000         0.000000000                
Au             772                                                      
    -17.94067586        -25.11834299        -30.49866296                
     0.000000000         0.000000000         0.000000000                
     0.000000000         0.000000000         0.000000000                
Au             773                                                      
    -26.91185167        -21.53022461        -28.70372390                
     0.000000000         0.000000000         0.000000000                
     0.000000000         0.000000000         0.000000000                
Au             774                                                      
    -25.11779248        -23.32428380        -28.70372390                
     0.000000000         0.000000000         0.000000000                
     0.000000000         0.000000000         0.000000000                
Au             775                                                      
    -17.94067586        -23.32428380        -28.70372390                
     0.000000000         0.000000000         0.000000000                
     0.000000000         0.000000000         0.000000000                
Au             776                                                      
    -26.91185167        -17.94122636        -28.70372390                
     0.000000000         0.000000000         0.000000000                
     0.000000000         0.000000000         0.000000000                
Au             777                                                      
    -25.11779248        -19.73616542        -28.70372390                
     0.000000000         0.000000000         0.000000000                
     0.000000000         0.000000000         0.000000000                
Au             778                                                      
    -25.11779248        -17.94122636        -30.49866296                
     0.000000000         0.000000000         0.000000000                
     0.000000000         0.000000000         0.000000000                
Au             779                                                      
    -23.32373329        -17.94122636        -28.70372390                
     0.000000000         0.000000000         0.000000000                
     0.000000000         0.000000000         0.000000000                
Au             780                                                      
    -19.73561492        -17.94122636        -28.70372390                
     0.000000000         0.000000000         0.000000000                
     0.000000000         0.000000000         0.000000000                
Au             781                                                      
    -17.94067586        -19.73616542        -28.70372390                
     0.000000000         0.000000000         0.000000000                
     0.000000000         0.000000000         0.000000000                
Au             782                                                      
    -17.94067586        -17.94122636        -30.49866296                
     0.000000000         0.000000000         0.000000000                
     0.000000000         0.000000000         0.000000000                
Au             783                                                      
    -48.44232169        -48.44287220        -26.90966471                
     0.000000000         0.000000000         0.000000000                
     0.000000000         0.000000000         0.000000000                
Au             784                                                      
    -48.44232169        -46.64881301        -25.11560552                
     0.000000000         0.000000000         0.000000000                
     0.000000000         0.000000000         0.000000000                
Au             785                                                      
    -46.64826250        -48.44287220        -25.11560552                
     0.000000000         0.000000000         0.000000000                
     0.000000000         0.000000000         0.000000000                
Au             786                                                      
    -46.64826250        -46.64881301        -26.90966471                
     0.000000000         0.000000000         0.000000000                
     0.000000000         0.000000000         0.000000000                
Au             787                                                      
    -44.85420331        -48.44287220        -26.90966471                
     0.000000000         0.000000000         0.000000000                
     0.000000000         0.000000000         0.000000000                
Au             788                                                      
    -44.85420331        -46.64881301        -25.11560552                
     0.000000000         0.000000000         0.000000000                
     0.000000000         0.000000000         0.000000000                
Au             789                                                      
    -43.06014412        -48.44287220        -25.11560552                
     0.000000000         0.000000000         0.000000000                
     0.000000000         0.000000000         0.000000000                
Au             790                                                      
    -43.06014412        -46.64881301        -26.90966471                
     0.000000000         0.000000000         0.000000000                
     0.000000000         0.000000000         0.000000000                
Au             791                                                      
    -41.26520506        -48.44287220        -26.90966471                
     0.000000000         0.000000000         0.000000000                
     0.000000000         0.000000000         0.000000000                
Au             792                                                      
    -41.26520506        -46.64881301        -25.11560552                
     0.000000000         0.000000000         0.000000000                
     0.000000000         0.000000000         0.000000000                
Au             793                                                      
    -39.47114587        -48.44287220        -25.11560552                
     0.000000000         0.000000000         0.000000000                
     0.000000000         0.000000000         0.000000000                
Au             794                                                      
    -39.47114587        -46.64881301        -26.90966471                
     0.000000000         0.000000000         0.000000000                
     0.000000000         0.000000000         0.000000000                
Au             795                                                      
    -48.44232169        -44.85475382        -26.90966471                
     0.000000000         0.000000000         0.000000000                
     0.000000000         0.000000000         0.000000000                
Au             796                                                      
    -48.44232169        -43.06069462        -25.11560552                
     0.000000000         0.000000000         0.000000000                
     0.000000000         0.000000000         0.000000000                
Au             797                                                      
    -46.64826250        -44.85475382        -25.11560552                
     0.000000000         0.000000000         0.000000000                
     0.000000000         0.000000000         0.000000000                
Au             798                                                      
    -46.64826250        -43.06069462        -26.90966471                
     0.000000000         0.000000000         0.000000000                
     0.000000000         0.000000000         0.000000000                
Au             799                                                      
    -39.47114587        -44.85475382        -25.11560552                
     0.000000000         0.000000000         0.000000000                
     0.000000000         0.000000000         0.000000000                
Au             800                                                      
    -39.47114587        -43.06069462        -26.90966471                
     0.000000000         0.000000000         0.000000000                
     0.000000000         0.000000000         0.000000000                
Au             801                                                      
    -48.44232169        -41.26575556        -26.90966471                
     0.000000000         0.000000000         0.000000000                
     0.000000000         0.000000000         0.000000000                
Au             802                                                      
    -48.44232169        -39.47169637        -25.11560552                
     0.000000000         0.000000000         0.000000000                
     0.000000000         0.000000000         0.000000000                
Au             803                                                      
    -46.64826250        -41.26575556        -25.11560552                
     0.000000000         0.000000000         0.000000000                
     0.000000000         0.000000000         0.000000000                
Au             804                                                      
    -46.64826250        -39.47169637        -26.90966471                
     0.000000000         0.000000000         0.000000000                
     0.000000000         0.000000000         0.000000000                
Au             805                                                      
    -44.85420331        -39.47169637        -25.11560552                
     0.000000000         0.000000000         0.000000000                
     0.000000000         0.000000000         0.000000000                
Au             806                                                      
    -43.06014412        -39.47169637        -26.90966471                
     0.000000000         0.000000000         0.000000000                
     0.000000000         0.000000000         0.000000000                
Au             807                                                      
    -41.26520506        -39.47169637        -25.11560552                
     0.000000000         0.000000000         0.000000000                
     0.000000000         0.000000000         0.000000000                
Au             808                                                      
    -39.47114587        -41.26575556        -25.11560552                
     0.000000000         0.000000000         0.000000000                
     0.000000000         0.000000000         0.000000000                
Au             809                                                      
    -39.47114587        -39.47169637        -26.90966471                
     0.000000000         0.000000000         0.000000000                
     0.000000000         0.000000000         0.000000000                
Au             810                                                      
    -48.44232169        -48.44287220        -23.32154633                
     0.000000000         0.000000000         0.000000000                
     0.000000000         0.000000000         0.000000000                
Au             811                                                      
    -48.44232169        -46.64881301        -21.52748715                
     0.000000000         0.000000000         0.000000000                
     0.000000000         0.000000000         0.000000000                
Au             812                                                      
    -46.64826250        -48.44287220        -21.52748715                
     0.000000000         0.000000000         0.000000000                
     0.000000000         0.000000000         0.000000000                
Au             813                                                      
    -46.64826250        -46.64881301        -23.32154633                
     0.000000000         0.000000000         0.000000000                
     0.000000000         0.000000000         0.000000000                
Au             814                                                      
    -39.47114587        -48.44287220        -21.52748715                
     0.000000000         0.000000000         0.000000000                
     0.000000000         0.000000000         0.000000000                
Au             815                                                      
    -39.47114587        -46.64881301        -23.32154633                
     0.000000000         0.000000000         0.000000000                
     0.000000000         0.000000000         0.000000000                
Au             816                                                      
    -48.44232169        -39.47169637        -21.52748715                
     0.000000000         0.000000000         0.000000000                
     0.000000000         0.000000000         0.000000000                
Au             817                                                      
    -46.64826250        -39.47169637        -23.32154633                
     0.000000000         0.000000000         0.000000000                
     0.000000000         0.000000000         0.000000000                
Au             818                                                      
    -39.47114587        -39.47169637        -23.32154633                
     0.000000000         0.000000000         0.000000000                
     0.000000000         0.000000000         0.000000000                
Au             819                                                      
    -48.44232169        -48.44287220        -19.73342796                
     0.000000000         0.000000000         0.000000000                
     0.000000000         0.000000000         0.000000000                
Au             820                                                      
    -48.44232169        -46.64881301        -17.93848890                
     0.000000000         0.000000000         0.000000000                
     0.000000000         0.000000000         0.000000000                
Au             821                                                      
    -46.64826250        -48.44287220        -17.93848890                
     0.000000000         0.000000000         0.000000000                
     0.000000000         0.000000000         0.000000000                
Au             822                                                      
    -46.64826250        -46.64881301        -19.73342796                
     0.000000000         0.000000000         0.000000000                
     0.000000000         0.000000000         0.000000000                
Au             823                                                      
    -44.85420331        -46.64881301        -17.93848890                
     0.000000000         0.000000000         0.000000000                
     0.000000000         0.000000000         0.000000000                
Au             824                                                      
    -43.06014412        -48.44287220        -17.93848890                
     0.000000000         0.000000000         0.000000000                
     0.000000000         0.000000000         0.000000000                
Au             825                                                      
    -41.26520506        -46.64881301        -17.93848890                
     0.000000000         0.000000000         0.000000000                
     0.000000000         0.000000000         0.000000000                
Au             826                                                      
    -39.47114587        -48.44287220        -17.93848890                
     0.000000000         0.000000000         0.000000000                
     0.000000000         0.000000000         0.000000000                
Au             827                                                      
    -39.47114587        -46.64881301        -19.73342796                
     0.000000000         0.000000000         0.000000000                
     0.000000000         0.000000000         0.000000000                
Au             828                                                      
    -48.44232169        -43.06069462        -17.93848890                
     0.000000000         0.000000000         0.000000000                
     0.000000000         0.000000000         0.000000000                
Au             829                                                      
    -46.64826250        -44.85475382        -17.93848890                
     0.000000000         0.000000000         0.000000000                
     0.000000000         0.000000000         0.000000000                
Au             830                                                      
    -39.47114587        -44.85475382        -17.93848890                
     0.000000000         0.000000000         0.000000000                
     0.000000000         0.000000000         0.000000000                
Au             831                                                      
    -48.44232169        -39.47169637        -17.93848890                
     0.000000000         0.000000000         0.000000000                
     0.000000000         0.000000000         0.000000000                
Au             832                                                      
    -46.64826250        -41.26575556        -17.93848890                
     0.000000000         0.000000000         0.000000000                
     0.000000000         0.000000000         0.000000000                
Au             833                                                      
    -46.64826250        -39.47169637        -19.73342796                
     0.000000000         0.000000000         0.000000000                
     0.000000000         0.000000000         0.000000000                
Au             834                                                      
    -44.85420331        -39.47169637        -17.93848890                
     0.000000000         0.000000000         0.000000000                
     0.000000000         0.000000000         0.000000000                
Au             835                                                      
    -41.26520506        -39.47169637        -17.93848890                
     0.000000000         0.000000000         0.000000000                
     0.000000000         0.000000000         0.000000000                
Au             836                                                      
    -39.47114587        -41.26575556        -17.93848890                
     0.000000000         0.000000000         0.000000000                
     0.000000000         0.000000000         0.000000000                
Au             837                                                      
    -39.47114587        -39.47169637        -19.73342796                
     0.000000000         0.000000000         0.000000000                
     0.000000000         0.000000000         0.000000000                
Au             838                                                      
    -37.67708668        -48.44287220        -26.90966471                
     0.000000000         0.000000000         0.000000000                
     0.000000000         0.000000000         0.000000000                
Au             839                                                      
    -37.67708668        -46.64881301        -25.11560552                
     0.000000000         0.000000000         0.000000000                
     0.000000000         0.000000000         0.000000000                
Au             840                                                      
    -35.88302749        -48.44287220        -25.11560552                
     0.000000000         0.000000000         0.000000000                
     0.000000000         0.000000000         0.000000000                
Au             841                                                      
    -35.88302749        -46.64881301        -26.90966471                
     0.000000000         0.000000000         0.000000000                
     0.000000000         0.000000000         0.000000000                
Au             842                                                      
    -34.08896830        -48.44287220        -26.90966471                
     0.000000000         0.000000000         0.000000000                
     0.000000000         0.000000000         0.000000000                
Au             843                                                      
    -34.08896830        -46.64881301        -25.11560552                
     0.000000000         0.000000000         0.000000000                
     0.000000000         0.000000000         0.000000000                
Au             844                                                      
    -32.29490912        -48.44287220        -25.11560552                
     0.000000000         0.000000000         0.000000000                
     0.000000000         0.000000000         0.000000000                
Au             845                                                      
    -32.29490912        -46.64881301        -26.90966471                
     0.000000000         0.000000000         0.000000000                
     0.000000000         0.000000000         0.000000000                
Au             846                                                      
    -30.49997005        -48.44287220        -26.90966471                
     0.000000000         0.000000000         0.000000000                
     0.000000000         0.000000000         0.000000000                
Au             847                                                      
    -30.49997005        -46.64881301        -25.11560552                
     0.000000000         0.000000000         0.000000000                
     0.000000000         0.000000000         0.000000000                
Au             848                                                      
    -28.70591086        -48.44287220        -25.11560552                
     0.000000000         0.000000000         0.000000000                
     0.000000000         0.000000000         0.000000000                
Au             849                                                      
    -28.70591086        -46.64881301        -26.90966471                
     0.000000000         0.000000000         0.000000000                
     0.000000000         0.000000000         0.000000000                
Au             850                                                      
    -37.67708668        -44.85475382        -26.90966471                
     0.000000000         0.000000000         0.000000000                
     0.000000000         0.000000000         0.000000000                
Au             851                                                      
    -37.67708668        -43.06069462        -25.11560552                
     0.000000000         0.000000000         0.000000000                
     0.000000000         0.000000000         0.000000000                
Au             852                                                      
    -35.88302749        -44.85475382        -25.11560552                
     0.000000000         0.000000000         0.000000000                
     0.000000000         0.000000000         0.000000000                
Au             853                                                      
    -35.88302749        -43.06069462        -26.90966471                
     0.000000000         0.000000000         0.000000000                
     0.000000000         0.000000000         0.000000000                
Au             854                                                      
    -28.70591086        -44.85475382        -25.11560552                
     0.000000000         0.000000000         0.000000000                
     0.000000000         0.000000000         0.000000000                
Au             855                                                      
    -28.70591086        -43.06069462        -26.90966471                
     0.000000000         0.000000000         0.000000000                
     0.000000000         0.000000000         0.000000000                
Au             856                                                      
    -37.67708668        -41.26575556        -26.90966471                
     0.000000000         0.000000000         0.000000000                
     0.000000000         0.000000000         0.000000000                
Au             857                                                      
    -37.67708668        -39.47169637        -25.11560552                
     0.000000000         0.000000000         0.000000000                
     0.000000000         0.000000000         0.000000000                
Au             858                                                      
    -35.88302749        -41.26575556        -25.11560552                
     0.000000000         0.000000000         0.000000000                
     0.000000000         0.000000000         0.000000000                
Au             859                                                      
    -35.88302749        -39.47169637        -26.90966471                
     0.000000000         0.000000000         0.000000000                
     0.000000000         0.000000000         0.000000000                
Au             860                                                      
    -34.08896830        -39.47169637        -25.11560552                
     0.000000000         0.000000000         0.000000000                
     0.000000000         0.000000000         0.000000000                
Au             861                                                      
    -32.29490912        -39.47169637        -26.90966471                
     0.000000000         0.000000000         0.000000000                
     0.000000000         0.000000000         0.000000000                
Au             862                                                      
    -30.49997005        -39.47169637        -25.11560552                
     0.000000000         0.000000000         0.000000000                
     0.000000000         0.000000000         0.000000000                
Au             863                                                      
    -28.70591086        -41.26575556        -25.11560552                
     0.000000000         0.000000000         0.000000000                
     0.000000000         0.000000000         0.000000000                
Au             864                                                      
    -28.70591086        -39.47169637        -26.90966471                
     0.000000000         0.000000000         0.000000000                
     0.000000000         0.000000000         0.000000000                
Au             865                                                      
    -37.67708668        -48.44287220        -23.32154633                
     0.000000000         0.000000000         0.000000000                
     0.000000000         0.000000000         0.000000000                
Au             866                                                      
    -37.67708668        -46.64881301        -21.52748715                
     0.000000000         0.000000000         0.000000000                
     0.000000000         0.000000000         0.000000000                
Au             867                                                      
    -35.88302749        -48.44287220        -21.52748715                
     0.000000000         0.000000000         0.000000000                
     0.000000000         0.000000000         0.000000000                
Au             868                                                      
    -35.88302749        -46.64881301        -23.32154633                
     0.000000000         0.000000000         0.000000000                
     0.000000000         0.000000000         0.000000000                
Au             869                                                      
    -28.70591086        -48.44287220        -21.52748715                
     0.000000000         0.000000000         0.000000000                
     0.000000000         0.000000000         0.000000000                
Au             870                                                      
    -28.70591086        -46.64881301        -23.32154633                
     0.000000000         0.000000000         0.000000000                
     0.000000000         0.000000000         0.000000000                
Au             871                                                      
    -37.67708668        -39.47169637        -21.52748715                
     0.000000000         0.000000000         0.000000000                
     0.000000000         0.000000000         0.000000000                
Au             872                                                      
    -35.88302749        -39.47169637        -23.32154633                
     0.000000000         0.000000000         0.000000000                
     0.000000000         0.000000000         0.000000000                
Au             873                                                      
    -28.70591086        -39.47169637        -23.32154633                
     0.000000000         0.000000000         0.000000000                
     0.000000000         0.000000000         0.000000000                
Au             874                                                      
    -37.67708668        -48.44287220        -19.73342796                
     0.000000000         0.000000000         0.000000000                
     0.000000000         0.000000000         0.000000000                
Au             875                                                      
    -37.67708668        -46.64881301        -17.93848890                
     0.000000000         0.000000000         0.000000000                
     0.000000000         0.000000000         0.000000000                
Au             876                                                      
    -35.88302749        -48.44287220        -17.93848890                
     0.000000000         0.000000000         0.000000000                
     0.000000000         0.000000000         0.000000000                
Au             877                                                      
    -35.88302749        -46.64881301        -19.73342796                
     0.000000000         0.000000000         0.000000000                
     0.000000000         0.000000000         0.000000000                
Au             878                                                      
    -34.08896830        -46.64881301        -17.93848890                
     0.000000000         0.000000000         0.000000000                
     0.000000000         0.000000000         0.000000000                
Au             879                                                      
    -32.29490912        -48.44287220        -17.93848890                
     0.000000000         0.000000000         0.000000000                
     0.000000000         0.000000000         0.000000000                
Au             880                                                      
    -30.49997005        -46.64881301        -17.93848890                
     0.000000000         0.000000000         0.000000000                
     0.000000000         0.000000000         0.000000000                
Au             881                                                      
    -28.70591086        -48.44287220        -17.93848890                
     0.000000000         0.000000000         0.000000000                
     0.000000000         0.000000000         0.000000000                
Au             882                                                      
    -28.70591086        -46.64881301        -19.73342796                
     0.000000000         0.000000000         0.000000000                
     0.000000000         0.000000000         0.000000000                
Au             883                                                      
    -37.67708668        -43.06069462        -17.93848890                
     0.000000000         0.000000000         0.000000000                
     0.000000000         0.000000000         0.000000000                
Au             884                                                      
    -35.88302749        -44.85475382        -17.93848890                
     0.000000000         0.000000000         0.000000000                
     0.000000000         0.000000000         0.000000000                
Au             885                                                      
    -28.70591086        -44.85475382        -17.93848890                
     0.000000000         0.000000000         0.000000000                
     0.000000000         0.000000000         0.000000000                
Au             886                                                      
    -37.67708668        -39.47169637        -17.93848890                
     0.000000000         0.000000000         0.000000000                
     0.000000000         0.000000000         0.000000000                
Au             887                                                      
    -35.88302749        -41.26575556        -17.93848890                
     0.000000000         0.000000000         0.000000000                
     0.000000000         0.000000000         0.000000000                
Au             888                                                      
    -35.88302749        -39.47169637        -19.73342796                
     0.000000000         0.000000000         0.000000000                
     0.000000000         0.000000000         0.000000000                
Au             889                                                      
    -34.08896830        -39.47169637        -17.93848890                
     0.000000000         0.000000000         0.000000000                
     0.000000000         0.000000000         0.000000000                
Au             890                                                      
    -30.49997005        -39.47169637        -17.93848890                
     0.000000000         0.000000000         0.000000000                
     0.000000000         0.000000000         0.000000000                
Au             891                                                      
    -28.70591086        -41.26575556        -17.93848890                
     0.000000000         0.000000000         0.000000000                
     0.000000000         0.000000000         0.000000000                
Au             892                                                      
    -28.70591086        -39.47169637        -19.73342796                
     0.000000000         0.000000000         0.000000000                
     0.000000000         0.000000000         0.000000000                
Au             893                                                      
    -26.91185167        -48.44287220        -26.90966471                
     0.000000000         0.000000000         0.000000000                
     0.000000000         0.000000000         0.000000000                
Au             894                                                      
    -26.91185167        -46.64881301        -25.11560552                
     0.000000000         0.000000000         0.000000000                
     0.000000000         0.000000000         0.000000000                
Au             895                                                      
    -25.11779248        -48.44287220        -25.11560552                
     0.000000000         0.000000000         0.000000000                
     0.000000000         0.000000000         0.000000000                
Au             896                                                      
    -25.11779248        -46.64881301        -26.90966471                
     0.000000000         0.000000000         0.000000000                
     0.000000000         0.000000000         0.000000000                
Au             897                                                      
    -23.32373329        -48.44287220        -26.90966471                
     0.000000000         0.000000000         0.000000000                
     0.000000000         0.000000000         0.000000000                
Au             898                                                      
    -23.32373329        -46.64881301        -25.11560552                
     0.000000000         0.000000000         0.000000000                
     0.000000000         0.000000000         0.000000000                
Au             899                                                      
    -21.52967411        -48.44287220        -25.11560552                
     0.000000000         0.000000000         0.000000000                
     0.000000000         0.000000000         0.000000000                
Au             900                                                      
    -21.52967411        -46.64881301        -26.90966471                
     0.000000000         0.000000000         0.000000000                
     0.000000000         0.000000000         0.000000000                
Au             901                                                      
    -19.73561492        -48.44287220        -26.90966471                
     0.000000000         0.000000000         0.000000000                
     0.000000000         0.000000000         0.000000000                
Au             902                                                      
    -19.73561492        -46.64881301        -25.11560552                
     0.000000000         0.000000000         0.000000000                
     0.000000000         0.000000000         0.000000000                
Au             903                                                      
    -17.94067586        -48.44287220        -25.11560552                
     0.000000000         0.000000000         0.000000000                
     0.000000000         0.000000000         0.000000000                
Au             904                                                      
    -17.94067586        -46.64881301        -26.90966471                
     0.000000000         0.000000000         0.000000000                
     0.000000000         0.000000000         0.000000000                
Au             905                                                      
    -26.91185167        -44.85475382        -26.90966471                
     0.000000000         0.000000000         0.000000000                
     0.000000000         0.000000000         0.000000000                
Au             906                                                      
    -26.91185167        -43.06069462        -25.11560552                
     0.000000000         0.000000000         0.000000000                
     0.000000000         0.000000000         0.000000000                
Au             907                                                      
    -25.11779248        -44.85475382        -25.11560552                
     0.000000000         0.000000000         0.000000000                
     0.000000000         0.000000000         0.000000000                
Au             908                                                      
    -25.11779248        -43.06069462        -26.90966471                
     0.000000000         0.000000000         0.000000000                
     0.000000000         0.000000000         0.000000000                
Au             909                                                      
    -17.94067586        -44.85475382        -25.11560552                
     0.000000000         0.000000000         0.000000000                
     0.000000000         0.000000000         0.000000000                
Au             910                                                      
    -17.94067586        -43.06069462        -26.90966471                
     0.000000000         0.000000000         0.000000000                
     0.000000000         0.000000000         0.000000000                
Au             911                                                      
    -26.91185167        -41.26575556        -26.90966471                
     0.000000000         0.000000000         0.000000000                
     0.000000000         0.000000000         0.000000000                
Au             912                                                      
    -26.91185167        -39.47169637        -25.11560552                
     0.000000000         0.000000000         0.000000000                
     0.000000000         0.000000000         0.000000000                
Au             913                                                      
    -25.11779248        -41.26575556        -25.11560552                
     0.000000000         0.000000000         0.000000000                
     0.000000000         0.000000000         0.000000000                
Au             914                                                      
    -25.11779248        -39.47169637        -26.90966471                
     0.000000000         0.000000000         0.000000000                
     0.000000000         0.000000000         0.000000000                
Au             915                                                      
    -23.32373329        -39.47169637        -25.11560552                
     0.000000000         0.000000000         0.000000000                
     0.000000000         0.000000000         0.000000000                
Au             916                                                      
    -21.52967411        -39.47169637        -26.90966471                
     0.000000000         0.000000000         0.000000000                
     0.000000000         0.000000000         0.000000000                
Au             917                                                      
    -19.73561492        -39.47169637        -25.11560552                
     0.000000000         0.000000000         0.000000000                
     0.000000000         0.000000000         0.000000000                
Au             918                                                      
    -17.94067586        -41.26575556        -25.11560552                
     0.000000000         0.000000000         0.000000000                
     0.000000000         0.000000000         0.000000000                
Au             919                                                      
    -17.94067586        -39.47169637        -26.90966471                
     0.000000000         0.000000000         0.000000000                
     0.000000000         0.000000000         0.000000000                
Au             920                                                      
    -26.91185167        -48.44287220        -23.32154633                
     0.000000000         0.000000000         0.000000000                
     0.000000000         0.000000000         0.000000000                
Au             921                                                      
    -26.91185167        -46.64881301        -21.52748715                
     0.000000000         0.000000000         0.000000000                
     0.000000000         0.000000000         0.000000000                
Au             922                                                      
    -25.11779248        -48.44287220        -21.52748715                
     0.000000000         0.000000000         0.000000000                
     0.000000000         0.000000000         0.000000000                
Au             923                                                      
    -25.11779248        -46.64881301        -23.32154633                
     0.000000000         0.000000000         0.000000000                
     0.000000000         0.000000000         0.000000000                
Au             924                                                      
    -17.94067586        -48.44287220        -21.52748715                
     0.000000000         0.000000000         0.000000000                
     0.000000000         0.000000000         0.000000000                
Au             925                                                      
    -17.94067586        -46.64881301        -23.32154633                
     0.000000000         0.000000000         0.000000000                
     0.000000000         0.000000000         0.000000000                
Au             926                                                      
    -26.91185167        -39.47169637        -21.52748715                
     0.000000000         0.000000000         0.000000000                
     0.000000000         0.000000000         0.000000000                
Au             927                                                      
    -25.11779248        -39.47169637        -23.32154633                
     0.000000000         0.000000000         0.000000000                
     0.000000000         0.000000000         0.000000000                
Au             928                                                      
    -17.94067586        -39.47169637        -23.32154633                
     0.000000000         0.000000000         0.000000000                
     0.000000000         0.000000000         0.000000000                
Au             929                                                      
    -26.91185167        -48.44287220        -19.73342796                
     0.000000000         0.000000000         0.000000000                
     0.000000000         0.000000000         0.000000000                
Au             930                                                      
    -26.91185167        -46.64881301        -17.93848890                
     0.000000000         0.000000000         0.000000000                
     0.000000000         0.000000000         0.000000000                
Au             931                                                      
    -25.11779248        -48.44287220        -17.93848890                
     0.000000000         0.000000000         0.000000000                
     0.000000000         0.000000000         0.000000000                
Au             932                                                      
    -25.11779248        -46.64881301        -19.73342796                
     0.000000000         0.000000000         0.000000000                
     0.000000000         0.000000000         0.000000000                
Au             933                                                      
    -23.32373329        -46.64881301        -17.93848890                
     0.000000000         0.000000000         0.000000000                
     0.000000000         0.000000000         0.000000000                
Au             934                                                      
    -21.52967411        -48.44287220        -17.93848890                
     0.000000000         0.000000000         0.000000000                
     0.000000000         0.000000000         0.000000000                
Au             935                                                      
    -19.73561492        -46.64881301        -17.93848890                
     0.000000000         0.000000000         0.000000000                
     0.000000000         0.000000000         0.000000000                
Au             936                                                      
    -17.94067586        -48.44287220        -17.93848890                
     0.000000000         0.000000000         0.000000000                
     0.000000000         0.000000000         0.000000000                
Au             937                                                      
    -17.94067586        -46.64881301        -19.73342796                
     0.000000000         0.000000000         0.000000000                
     0.000000000         0.000000000         0.000000000                
Au             938                                                      
    -26.91185167        -43.06069462        -17.93848890                
     0.000000000         0.000000000         0.000000000                
     0.000000000         0.000000000         0.000000000                
Au             939                                                      
    -25.11779248        -44.85475382        -17.93848890                
     0.000000000         0.000000000         0.000000000                
     0.000000000         0.000000000         0.000000000                
Au             940                                                      
    -17.94067586        -44.85475382        -17.93848890                
     0.000000000         0.000000000         0.000000000                
     0.000000000         0.000000000         0.000000000                
Au             941                                                      
    -26.91185167        -39.47169637        -17.93848890                
     0.000000000         0.000000000         0.000000000                
     0.000000000         0.000000000         0.000000000                
Au             942                                                      
    -25.11779248        -41.26575556        -17.93848890                
     0.000000000         0.000000000         0.000000000                
     0.000000000         0.000000000         0.000000000                
Au             943                                                      
    -25.11779248        -39.47169637        -19.73342796                
     0.000000000         0.000000000         0.000000000                
     0.000000000         0.000000000         0.000000000                
Au             944                                                      
    -23.32373329        -39.47169637        -17.93848890                
     0.000000000         0.000000000         0.000000000                
     0.000000000         0.000000000         0.000000000                
Au             945                                                      
    -19.73561492        -39.47169637        -17.93848890                
     0.000000000         0.000000000         0.000000000                
     0.000000000         0.000000000         0.000000000                
Au             946                                                      
    -17.94067586        -41.26575556        -17.93848890                
     0.000000000         0.000000000         0.000000000                
     0.000000000         0.000000000         0.000000000                
Au             947                                                      
    -17.94067586        -39.47169637        -19.73342796                
     0.000000000         0.000000000         0.000000000                
     0.000000000         0.000000000         0.000000000                
Au             948                                                      
    -48.44232169        -37.67763719        -26.90966471                
     0.000000000         0.000000000         0.000000000                
     0.000000000         0.000000000         0.000000000                
Au             949                                                      
    -48.44232169        -35.88357800        -25.11560552                
     0.000000000         0.000000000         0.000000000                
     0.000000000         0.000000000         0.000000000                
Au             950                                                      
    -46.64826250        -37.67763719        -25.11560552                
     0.000000000         0.000000000         0.000000000                
     0.000000000         0.000000000         0.000000000                
Au             951                                                      
    -46.64826250        -35.88357800        -26.90966471                
     0.000000000         0.000000000         0.000000000                
     0.000000000         0.000000000         0.000000000                
Au             952                                                      
    -44.85420331        -37.67763719        -26.90966471                
     0.000000000         0.000000000         0.000000000                
     0.000000000         0.000000000         0.000000000                
Au             953                                                      
    -44.85420331        -35.88357800        -25.11560552                
     0.000000000         0.000000000         0.000000000                
     0.000000000         0.000000000         0.000000000                
Au             954                                                      
    -43.06014412        -37.67763719        -25.11560552                
     0.000000000         0.000000000         0.000000000                
     0.000000000         0.000000000         0.000000000                
Au             955                                                      
    -43.06014412        -35.88357800        -26.90966471                
     0.000000000         0.000000000         0.000000000                
     0.000000000         0.000000000         0.000000000                
Au             956                                                      
    -41.26520506        -37.67763719        -26.90966471                
     0.000000000         0.000000000         0.000000000                
     0.000000000         0.000000000         0.000000000                
Au             957                                                      
    -41.26520506        -35.88357800        -25.11560552                
     0.000000000         0.000000000         0.000000000                
     0.000000000         0.000000000         0.000000000                
Au             958                                                      
    -39.47114587        -37.67763719        -25.11560552                
     0.000000000         0.000000000         0.000000000                
     0.000000000         0.000000000         0.000000000                
Au             959                                                      
    -39.47114587        -35.88357800        -26.90966471                
     0.000000000         0.000000000         0.000000000                
     0.000000000         0.000000000         0.000000000                
Au             960                                                      
    -48.44232169        -34.08951881        -26.90966471                
     0.000000000         0.000000000         0.000000000                
     0.000000000         0.000000000         0.000000000                
Au             961                                                      
    -48.44232169        -32.29545962        -25.11560552                
     0.000000000         0.000000000         0.000000000                
     0.000000000         0.000000000         0.000000000                
Au             962                                                      
    -46.64826250        -34.08951881        -25.11560552                
     0.000000000         0.000000000         0.000000000                
     0.000000000         0.000000000         0.000000000                
Au             963                                                      
    -46.64826250        -32.29545962        -26.90966471                
     0.000000000         0.000000000         0.000000000                
     0.000000000         0.000000000         0.000000000                
Au             964                                                      
    -39.47114587        -34.08951881        -25.11560552                
     0.000000000         0.000000000         0.000000000                
     0.000000000         0.000000000         0.000000000                
Au             965                                                      
    -39.47114587        -32.29545962        -26.90966471                
     0.000000000         0.000000000         0.000000000                
     0.000000000         0.000000000         0.000000000                
Au             966                                                      
    -48.44232169        -30.50140043        -26.90966471                
     0.000000000         0.000000000         0.000000000                
     0.000000000         0.000000000         0.000000000                
Au             967                                                      
    -48.44232169        -28.70646137        -25.11560552                
     0.000000000         0.000000000         0.000000000                
     0.000000000         0.000000000         0.000000000                
Au             968                                                      
    -46.64826250        -30.50140043        -25.11560552                
     0.000000000         0.000000000         0.000000000                
     0.000000000         0.000000000         0.000000000                
Au             969                                                      
    -46.64826250        -28.70646137        -26.90966471                
     0.000000000         0.000000000         0.000000000                
     0.000000000         0.000000000         0.000000000                
Au             970                                                      
    -44.85420331        -28.70646137        -25.11560552                
     0.000000000         0.000000000         0.000000000                
     0.000000000         0.000000000         0.000000000                
Au             971                                                      
    -43.06014412        -28.70646137        -26.90966471                
     0.000000000         0.000000000         0.000000000                
     0.000000000         0.000000000         0.000000000                
Au             972                                                      
    -41.26520506        -28.70646137        -25.11560552                
     0.000000000         0.000000000         0.000000000                
     0.000000000         0.000000000         0.000000000                
Au             973                                                      
    -39.47114587        -30.50140043        -25.11560552                
     0.000000000         0.000000000         0.000000000                
     0.000000000         0.000000000         0.000000000                
Au             974                                                      
    -39.47114587        -28.70646137        -26.90966471                
     0.000000000         0.000000000         0.000000000                
     0.000000000         0.000000000         0.000000000                
Au             975                                                      
    -48.44232169        -37.67763719        -23.32154633                
     0.000000000         0.000000000         0.000000000                
     0.000000000         0.000000000         0.000000000                
Au             976                                                      
    -48.44232169        -35.88357800        -21.52748715                
     0.000000000         0.000000000         0.000000000                
     0.000000000         0.000000000         0.000000000                
Au             977                                                      
    -46.64826250        -37.67763719        -21.52748715                
     0.000000000         0.000000000         0.000000000                
     0.000000000         0.000000000         0.000000000                
Au             978                                                      
    -46.64826250        -35.88357800        -23.32154633                
     0.000000000         0.000000000         0.000000000                
     0.000000000         0.000000000         0.000000000                
Au             979                                                      
    -39.47114587        -37.67763719        -21.52748715                
     0.000000000         0.000000000         0.000000000                
     0.000000000         0.000000000         0.000000000                
Au             980                                                      
    -39.47114587        -35.88357800        -23.32154633                
     0.000000000         0.000000000         0.000000000                
     0.000000000         0.000000000         0.000000000                
Au             981                                                      
    -48.44232169        -28.70646137        -21.52748715                
     0.000000000         0.000000000         0.000000000                
     0.000000000         0.000000000         0.000000000                
Au             982                                                      
    -46.64826250        -28.70646137        -23.32154633                
     0.000000000         0.000000000         0.000000000                
     0.000000000         0.000000000         0.000000000                
Au             983                                                      
    -39.47114587        -28.70646137        -23.32154633                
     0.000000000         0.000000000         0.000000000                
     0.000000000         0.000000000         0.000000000                
Au             984                                                      
    -48.44232169        -37.67763719        -19.73342796                
     0.000000000         0.000000000         0.000000000                
     0.000000000         0.000000000         0.000000000                
Au             985                                                      
    -48.44232169        -35.88357800        -17.93848890                
     0.000000000         0.000000000         0.000000000                
     0.000000000         0.000000000         0.000000000                
Au             986                                                      
    -46.64826250        -37.67763719        -17.93848890                
     0.000000000         0.000000000         0.000000000                
     0.000000000         0.000000000         0.000000000                
Au             987                                                      
    -46.64826250        -35.88357800        -19.73342796                
     0.000000000         0.000000000         0.000000000                
     0.000000000         0.000000000         0.000000000                
Au             988                                                      
    -44.85420331        -35.88357800        -17.93848890                
     0.000000000         0.000000000         0.000000000                
     0.000000000         0.000000000         0.000000000                
Au             989                                                      
    -43.06014412        -37.67763719        -17.93848890                
     0.000000000         0.000000000         0.000000000                
     0.000000000         0.000000000         0.000000000                
Au             990                                                      
    -41.26520506        -35.88357800        -17.93848890                
     0.000000000         0.000000000         0.000000000                
     0.000000000         0.000000000         0.000000000                
Au             991                                                      
    -39.47114587        -37.67763719        -17.93848890                
     0.000000000         0.000000000         0.000000000                
     0.000000000         0.000000000         0.000000000                
Au             992                                                      
    -39.47114587        -35.88357800        -19.73342796                
     0.000000000         0.000000000         0.000000000                
     0.000000000         0.000000000         0.000000000                
Au             993                                                      
    -48.44232169        -32.29545962        -17.93848890                
     0.000000000         0.000000000         0.000000000                
     0.000000000         0.000000000         0.000000000                
Au             994                                                      
    -46.64826250        -34.08951881        -17.93848890                
     0.000000000         0.000000000         0.000000000                
     0.000000000         0.000000000         0.000000000                
Au             995                                                      
    -39.47114587        -34.08951881        -17.93848890                
     0.000000000         0.000000000         0.000000000                
     0.000000000         0.000000000         0.000000000                
Au             996                                                      
    -48.44232169        -28.70646137        -17.93848890                
     0.000000000         0.000000000         0.000000000                
     0.000000000         0.000000000         0.000000000                
Au             997                                                      
    -46.64826250        -30.50140043        -17.93848890                
     0.000000000         0.000000000         0.000000000                
     0.000000000         0.000000000         0.000000000                
Au             998                                                      
    -46.64826250        -28.70646137        -19.73342796                
     0.000000000         0.000000000         0.000000000                
     0.000000000         0.000000000         0.000000000                
Au             999                                                      
    -44.85420331        -28.70646137        -17.93848890                
     0.000000000         0.000000000         0.000000000                
     0.000000000         0.000000000         0.000000000                
Au            1000                                                      
    -41.26520506        -28.70646137        -17.93848890                
     0.000000000         0.000000000         0.000000000                
     0.000000000         0.000000000         0.000000000                
Au            1001                                                      
    -39.47114587        -30.50140043        -17.93848890                
     0.000000000         0.000000000         0.000000000                
     0.000000000         0.000000000         0.000000000                
Au            1002                                                      
    -39.47114587        -28.70646137        -19.73342796                
     0.000000000         0.000000000         0.000000000                
     0.000000000         0.000000000         0.000000000                
Au            1003                                                      
    -37.67708668        -37.67763719        -26.90966471                
     0.000000000         0.000000000         0.000000000                
     0.000000000         0.000000000         0.000000000                
Au            1004                                                      
    -37.67708668        -35.88357800        -25.11560552                
     0.000000000         0.000000000         0.000000000                
     0.000000000         0.000000000         0.000000000                
Au            1005                                                      
    -35.88302749        -37.67763719        -25.11560552                
     0.000000000         0.000000000         0.000000000                
     0.000000000         0.000000000         0.000000000                
Au            1006                                                      
    -34.08896830        -37.67763719        -26.90966471                
     0.000000000         0.000000000         0.000000000                
     0.000000000         0.000000000         0.000000000                
Au            1007                                                      
    -32.29490912        -37.67763719        -25.11560552                
     0.000000000         0.000000000         0.000000000                
     0.000000000         0.000000000         0.000000000                
Au            1008                                                      
    -30.49997005        -37.67763719        -26.90966471                
     0.000000000         0.000000000         0.000000000                
     0.000000000         0.000000000         0.000000000                
Au            1009                                                      
    -28.70591086        -37.67763719        -25.11560552                
     0.000000000         0.000000000         0.000000000                
     0.000000000         0.000000000         0.000000000                
Au            1010                                                      
    -37.67708668        -34.08951881        -26.90966471                
     0.000000000         0.000000000         0.000000000                
     0.000000000         0.000000000         0.000000000                
Au            1011                                                      
    -37.67708668        -32.29545962        -25.11560552                
     0.000000000         0.000000000         0.000000000                
     0.000000000         0.000000000         0.000000000                
Au            1012                                                      
    -37.67708668        -30.50140043        -26.90966471                
     0.000000000         0.000000000         0.000000000                
     0.000000000         0.000000000         0.000000000                
Au            1013                                                      
    -37.67708668        -28.70646137        -25.11560552                
     0.000000000         0.000000000         0.000000000                
     0.000000000         0.000000000         0.000000000                
Au            1014                                                      
    -37.67708668        -37.67763719        -23.32154633                
     0.000000000         0.000000000         0.000000000                
     0.000000000         0.000000000         0.000000000                
Au            1015                                                      
    -37.67708668        -35.88357800        -21.52748715                
     0.000000000         0.000000000         0.000000000                
     0.000000000         0.000000000         0.000000000                
Au            1016                                                      
    -35.88302749        -37.67763719        -21.52748715                
     0.000000000         0.000000000         0.000000000                
     0.000000000         0.000000000         0.000000000                
Au            1017                                                      
    -28.70591086        -37.67763719        -21.52748715                
     0.000000000         0.000000000         0.000000000                
     0.000000000         0.000000000         0.000000000                
Au            1018                                                      
    -37.67708668        -28.70646137        -21.52748715                
     0.000000000         0.000000000         0.000000000                
     0.000000000         0.000000000         0.000000000                
Au            1019                                                      
    -37.67708668        -37.67763719        -19.73342796                
     0.000000000         0.000000000         0.000000000                
     0.000000000         0.000000000         0.000000000                
Au            1020                                                      
    -37.67708668        -35.88357800        -17.93848890                
     0.000000000         0.000000000         0.000000000                
     0.000000000         0.000000000         0.000000000                
Au            1021                                                      
    -35.88302749        -37.67763719        -17.93848890                
     0.000000000         0.000000000         0.000000000                
     0.000000000         0.000000000         0.000000000                
Au            1022                                                      
    -32.29490912        -37.67763719        -17.93848890                
     0.000000000         0.000000000         0.000000000                
     0.000000000         0.000000000         0.000000000                
Au            1023                                                      
    -28.70591086        -37.67763719        -17.93848890                
     0.000000000         0.000000000         0.000000000                
     0.000000000         0.000000000         0.000000000                
Au            1024                                                      
    -37.67708668        -32.29545962        -17.93848890                
     0.000000000         0.000000000         0.000000000                
     0.000000000         0.000000000         0.000000000                
Au            1025                                                      
    -37.67708668        -28.70646137        -17.93848890                
     0.000000000         0.000000000         0.000000000                
     0.000000000         0.000000000         0.000000000                
Au            1026                                                      
    -26.91185167        -37.67763719        -26.90966471                
     0.000000000         0.000000000         0.000000000                
     0.000000000         0.000000000         0.000000000                
Au            1027                                                      
    -26.91185167        -35.88357800        -25.11560552                
     0.000000000         0.000000000         0.000000000                
     0.000000000         0.000000000         0.000000000                
Au            1028                                                      
    -25.11779248        -37.67763719        -25.11560552                
     0.000000000         0.000000000         0.000000000                
     0.000000000         0.000000000         0.000000000                
Au            1029                                                      
    -25.11779248        -35.88357800        -26.90966471                
     0.000000000         0.000000000         0.000000000                
     0.000000000         0.000000000         0.000000000                
Au            1030                                                      
    -23.32373329        -37.67763719        -26.90966471                
     0.000000000         0.000000000         0.000000000                
     0.000000000         0.000000000         0.000000000                
Au            1031                                                      
    -23.32373329        -35.88357800        -25.11560552                
     0.000000000         0.000000000         0.000000000                
     0.000000000         0.000000000         0.000000000                
Au            1032                                                      
    -21.52967411        -37.67763719        -25.11560552                
     0.000000000         0.000000000         0.000000000                
     0.000000000         0.000000000         0.000000000                
Au            1033                                                      
    -21.52967411        -35.88357800        -26.90966471                
     0.000000000         0.000000000         0.000000000                
     0.000000000         0.000000000         0.000000000                
Au            1034                                                      
    -19.73561492        -37.67763719        -26.90966471                
     0.000000000         0.000000000         0.000000000                
     0.000000000         0.000000000         0.000000000                
Au            1035                                                      
    -19.73561492        -35.88357800        -25.11560552                
     0.000000000         0.000000000         0.000000000                
     0.000000000         0.000000000         0.000000000                
Au            1036                                                      
    -17.94067586        -37.67763719        -25.11560552                
     0.000000000         0.000000000         0.000000000                
     0.000000000         0.000000000         0.000000000                
Au            1037                                                      
    -17.94067586        -35.88357800        -26.90966471                
     0.000000000         0.000000000         0.000000000                
     0.000000000         0.000000000         0.000000000                
Au            1038                                                      
    -26.91185167        -34.08951881        -26.90966471                
     0.000000000         0.000000000         0.000000000                
     0.000000000         0.000000000         0.000000000                
Au            1039                                                      
    -26.91185167        -32.29545962        -25.11560552                
     0.000000000         0.000000000         0.000000000                
     0.000000000         0.000000000         0.000000000                
Au            1040                                                      
    -25.11779248        -34.08951881        -25.11560552                
     0.000000000         0.000000000         0.000000000                
     0.000000000         0.000000000         0.000000000                
Au            1041                                                      
    -25.11779248        -32.29545962        -26.90966471                
     0.000000000         0.000000000         0.000000000                
     0.000000000         0.000000000         0.000000000                
Au            1042                                                      
    -17.94067586        -34.08951881        -25.11560552                
     0.000000000         0.000000000         0.000000000                
     0.000000000         0.000000000         0.000000000                
Au            1043                                                      
    -17.94067586        -32.29545962        -26.90966471                
     0.000000000         0.000000000         0.000000000                
     0.000000000         0.000000000         0.000000000                
Au            1044                                                      
    -26.91185167        -30.50140043        -26.90966471                
     0.000000000         0.000000000         0.000000000                
     0.000000000         0.000000000         0.000000000                
Au            1045                                                      
    -26.91185167        -28.70646137        -25.11560552                
     0.000000000         0.000000000         0.000000000                
     0.000000000         0.000000000         0.000000000                
Au            1046                                                      
    -25.11779248        -30.50140043        -25.11560552                
     0.000000000         0.000000000         0.000000000                
     0.000000000         0.000000000         0.000000000                
Au            1047                                                      
    -25.11779248        -28.70646137        -26.90966471                
     0.000000000         0.000000000         0.000000000                
     0.000000000         0.000000000         0.000000000                
Au            1048                                                      
    -23.32373329        -28.70646137        -25.11560552                
     0.000000000         0.000000000         0.000000000                
     0.000000000         0.000000000         0.000000000                
Au            1049                                                      
    -21.52967411        -28.70646137        -26.90966471                
     0.000000000         0.000000000         0.000000000                
     0.000000000         0.000000000         0.000000000                
Au            1050                                                      
    -19.73561492        -28.70646137        -25.11560552                
     0.000000000         0.000000000         0.000000000                
     0.000000000         0.000000000         0.000000000                
Au            1051                                                      
    -17.94067586        -30.50140043        -25.11560552                
     0.000000000         0.000000000         0.000000000                
     0.000000000         0.000000000         0.000000000                
Au            1052                                                      
    -17.94067586        -28.70646137        -26.90966471                
     0.000000000         0.000000000         0.000000000                
     0.000000000         0.000000000         0.000000000                
Au            1053                                                      
    -26.91185167        -37.67763719        -23.32154633                
     0.000000000         0.000000000         0.000000000                
     0.000000000         0.000000000         0.000000000                
Au            1054                                                      
    -26.91185167        -35.88357800        -21.52748715                
     0.000000000         0.000000000         0.000000000                
     0.000000000         0.000000000         0.000000000                
Au            1055                                                      
    -25.11779248        -37.67763719        -21.52748715                
     0.000000000         0.000000000         0.000000000                
     0.000000000         0.000000000         0.000000000                
Au            1056                                                      
    -25.11779248        -35.88357800        -23.32154633                
     0.000000000         0.000000000         0.000000000                
     0.000000000         0.000000000         0.000000000                
Au            1057                                                      
    -17.94067586        -37.67763719        -21.52748715                
     0.000000000         0.000000000         0.000000000                
     0.000000000         0.000000000         0.000000000                
Au            1058                                                      
    -17.94067586        -35.88357800        -23.32154633                
     0.000000000         0.000000000         0.000000000                
     0.000000000         0.000000000         0.000000000                
Au            1059                                                      
    -26.91185167        -28.70646137        -21.52748715                
     0.000000000         0.000000000         0.000000000                
     0.000000000         0.000000000         0.000000000                
Au            1060                                                      
    -25.11779248        -28.70646137        -23.32154633                
     0.000000000         0.000000000         0.000000000                
     0.000000000         0.000000000         0.000000000                
Au            1061                                                      
    -17.94067586        -28.70646137        -23.32154633                
     0.000000000         0.000000000         0.000000000                
     0.000000000         0.000000000         0.000000000                
Au            1062                                                      
    -26.91185167        -37.67763719        -19.73342796                
     0.000000000         0.000000000         0.000000000                
     0.000000000         0.000000000         0.000000000                
Au            1063                                                      
    -26.91185167        -35.88357800        -17.93848890                
     0.000000000         0.000000000         0.000000000                
     0.000000000         0.000000000         0.000000000                
Au            1064                                                      
    -25.11779248        -37.67763719        -17.93848890                
     0.000000000         0.000000000         0.000000000                
     0.000000000         0.000000000         0.000000000                
Au            1065                                                      
    -25.11779248        -35.88357800        -19.73342796                
     0.000000000         0.000000000         0.000000000                
     0.000000000         0.000000000         0.000000000                
Au            1066                                                      
    -23.32373329        -35.88357800        -17.93848890                
     0.000000000         0.000000000         0.000000000                
     0.000000000         0.000000000         0.000000000                
Au            1067                                                      
    -21.52967411        -37.67763719        -17.93848890                
     0.000000000         0.000000000         0.000000000                
     0.000000000         0.000000000         0.000000000                
Au            1068                                                      
    -19.73561492        -35.88357800        -17.93848890                
     0.000000000         0.000000000         0.000000000                
     0.000000000         0.000000000         0.000000000                
Au            1069                                                      
    -17.94067586        -37.67763719        -17.93848890                
     0.000000000         0.000000000         0.000000000                
     0.000000000         0.000000000         0.000000000                
Au            1070                                                      
    -17.94067586        -35.88357800        -19.73342796                
     0.000000000         0.000000000         0.000000000                
     0.000000000         0.000000000         0.000000000                
Au            1071                                                      
    -26.91185167        -32.29545962        -17.93848890                
     0.000000000         0.000000000         0.000000000                
     0.000000000         0.000000000         0.000000000                
Au            1072                                                      
    -25.11779248        -34.08951881        -17.93848890                
     0.000000000         0.000000000         0.000000000                
     0.000000000         0.000000000         0.000000000                
Au            1073                                                      
    -17.94067586        -34.08951881        -17.93848890                
     0.000000000         0.000000000         0.000000000                
     0.000000000         0.000000000         0.000000000                
Au            1074                                                      
    -26.91185167        -28.70646137        -17.93848890                
     0.000000000         0.000000000         0.000000000                
     0.000000000         0.000000000         0.000000000                
Au            1075                                                      
    -25.11779248        -30.50140043        -17.93848890                
     0.000000000         0.000000000         0.000000000                
     0.000000000         0.000000000         0.000000000                
Au            1076                                                      
    -25.11779248        -28.70646137        -19.73342796                
     0.000000000         0.000000000         0.000000000                
     0.000000000         0.000000000         0.000000000                
Au            1077                                                      
    -23.32373329        -28.70646137        -17.93848890                
     0.000000000         0.000000000         0.000000000                
     0.000000000         0.000000000         0.000000000                
Au            1078                                                      
    -19.73561492        -28.70646137        -17.93848890                
     0.000000000         0.000000000         0.000000000                
     0.000000000         0.000000000         0.000000000                
Au            1079                                                      
    -17.94067586        -30.50140043        -17.93848890                
     0.000000000         0.000000000         0.000000000                
     0.000000000         0.000000000         0.000000000                
Au            1080                                                      
    -17.94067586        -28.70646137        -19.73342796                
     0.000000000         0.000000000         0.000000000                
     0.000000000         0.000000000         0.000000000                
Au            1081                                                      
    -48.44232169        -26.91240218        -26.90966471                
     0.000000000         0.000000000         0.000000000                
     0.000000000         0.000000000         0.000000000                
Au            1082                                                      
    -48.44232169        -25.11834299        -25.11560552                
     0.000000000         0.000000000         0.000000000                
     0.000000000         0.000000000         0.000000000                
Au            1083                                                      
    -46.64826250        -26.91240218        -25.11560552                
     0.000000000         0.000000000         0.000000000                
     0.000000000         0.000000000         0.000000000                
Au            1084                                                      
    -46.64826250        -25.11834299        -26.90966471                
     0.000000000         0.000000000         0.000000000                
     0.000000000         0.000000000         0.000000000                
Au            1085                                                      
    -44.85420331        -26.91240218        -26.90966471                
     0.000000000         0.000000000         0.000000000                
     0.000000000         0.000000000         0.000000000                
Au            1086                                                      
    -44.85420331        -25.11834299        -25.11560552                
     0.000000000         0.000000000         0.000000000                
     0.000000000         0.000000000         0.000000000                
Au            1087                                                      
    -43.06014412        -26.91240218        -25.11560552                
     0.000000000         0.000000000         0.000000000                
     0.000000000         0.000000000         0.000000000                
Au            1088                                                      
    -43.06014412        -25.11834299        -26.90966471                
     0.000000000         0.000000000         0.000000000                
     0.000000000         0.000000000         0.000000000                
Au            1089                                                      
    -41.26520506        -26.91240218        -26.90966471                
     0.000000000         0.000000000         0.000000000                
     0.000000000         0.000000000         0.000000000                
Au            1090                                                      
    -41.26520506        -25.11834299        -25.11560552                
     0.000000000         0.000000000         0.000000000                
     0.000000000         0.000000000         0.000000000                
Au            1091                                                      
    -39.47114587        -26.91240218        -25.11560552                
     0.000000000         0.000000000         0.000000000                
     0.000000000         0.000000000         0.000000000                
Au            1092                                                      
    -39.47114587        -25.11834299        -26.90966471                
     0.000000000         0.000000000         0.000000000                
     0.000000000         0.000000000         0.000000000                
Au            1093                                                      
    -48.44232169        -23.32428380        -26.90966471                
     0.000000000         0.000000000         0.000000000                
     0.000000000         0.000000000         0.000000000                
Au            1094                                                      
    -48.44232169        -21.53022461        -25.11560552                
     0.000000000         0.000000000         0.000000000                
     0.000000000         0.000000000         0.000000000                
Au            1095                                                      
    -46.64826250        -23.32428380        -25.11560552                
     0.000000000         0.000000000         0.000000000                
     0.000000000         0.000000000         0.000000000                
Au            1096                                                      
    -46.64826250        -21.53022461        -26.90966471                
     0.000000000         0.000000000         0.000000000                
     0.000000000         0.000000000         0.000000000                
Au            1097                                                      
    -39.47114587        -23.32428380        -25.11560552                
     0.000000000         0.000000000         0.000000000                
     0.000000000         0.000000000         0.000000000                
Au            1098                                                      
    -39.47114587        -21.53022461        -26.90966471                
     0.000000000         0.000000000         0.000000000                
     0.000000000         0.000000000         0.000000000                
Au            1099                                                      
    -48.44232169        -19.73616542        -26.90966471                
     0.000000000         0.000000000         0.000000000                
     0.000000000         0.000000000         0.000000000                
Au            1100                                                      
    -48.44232169        -17.94122636        -25.11560552                
     0.000000000         0.000000000         0.000000000                
     0.000000000         0.000000000         0.000000000                
Au            1101                                                      
    -46.64826250        -19.73616542        -25.11560552                
     0.000000000         0.000000000         0.000000000                
     0.000000000         0.000000000         0.000000000                
Au            1102                                                      
    -46.64826250        -17.94122636        -26.90966471                
     0.000000000         0.000000000         0.000000000                
     0.000000000         0.000000000         0.000000000                
Au            1103                                                      
    -44.85420331        -17.94122636        -25.11560552                
     0.000000000         0.000000000         0.000000000                
     0.000000000         0.000000000         0.000000000                
Au            1104                                                      
    -43.06014412        -17.94122636        -26.90966471                
     0.000000000         0.000000000         0.000000000                
     0.000000000         0.000000000         0.000000000                
Au            1105                                                      
    -41.26520506        -17.94122636        -25.11560552                
     0.000000000         0.000000000         0.000000000                
     0.000000000         0.000000000         0.000000000                
Au            1106                                                      
    -39.47114587        -19.73616542        -25.11560552                
     0.000000000         0.000000000         0.000000000                
     0.000000000         0.000000000         0.000000000                
Au            1107                                                      
    -39.47114587        -17.94122636        -26.90966471                
     0.000000000         0.000000000         0.000000000                
     0.000000000         0.000000000         0.000000000                
Au            1108                                                      
    -48.44232169        -26.91240218        -23.32154633                
     0.000000000         0.000000000         0.000000000                
     0.000000000         0.000000000         0.000000000                
Au            1109                                                      
    -48.44232169        -25.11834299        -21.52748715                
     0.000000000         0.000000000         0.000000000                
     0.000000000         0.000000000         0.000000000                
Au            1110                                                      
    -46.64826250        -26.91240218        -21.52748715                
     0.000000000         0.000000000         0.000000000                
     0.000000000         0.000000000         0.000000000                
Au            1111                                                      
    -46.64826250        -25.11834299        -23.32154633                
     0.000000000         0.000000000         0.000000000                
     0.000000000         0.000000000         0.000000000                
Au            1112                                                      
    -39.47114587        -26.91240218        -21.52748715                
     0.000000000         0.000000000         0.000000000                
     0.000000000         0.000000000         0.000000000                
Au            1113                                                      
    -39.47114587        -25.11834299        -23.32154633                
     0.000000000         0.000000000         0.000000000                
     0.000000000         0.000000000         0.000000000                
Au            1114                                                      
    -48.44232169        -17.94122636        -21.52748715                
     0.000000000         0.000000000         0.000000000                
     0.000000000         0.000000000         0.000000000                
Au            1115                                                      
    -46.64826250        -17.94122636        -23.32154633                
     0.000000000         0.000000000         0.000000000                
     0.000000000         0.000000000         0.000000000                
Au            1116                                                      
    -39.47114587        -17.94122636        -23.32154633                
     0.000000000         0.000000000         0.000000000                
     0.000000000         0.000000000         0.000000000                
Au            1117                                                      
    -48.44232169        -26.91240218        -19.73342796                
     0.000000000         0.000000000         0.000000000                
     0.000000000         0.000000000         0.000000000                
Au            1118                                                      
    -48.44232169        -25.11834299        -17.93848890                
     0.000000000         0.000000000         0.000000000                
     0.000000000         0.000000000         0.000000000                
Au            1119                                                      
    -46.64826250        -26.91240218        -17.93848890                
     0.000000000         0.000000000         0.000000000                
     0.000000000         0.000000000         0.000000000                
Au            1120                                                      
    -46.64826250        -25.11834299        -19.73342796                
     0.000000000         0.000000000         0.000000000                
     0.000000000         0.000000000         0.000000000                
Au            1121                                                      
    -44.85420331        -25.11834299        -17.93848890                
     0.000000000         0.000000000         0.000000000                
     0.000000000         0.000000000         0.000000000                
Au            1122                                                      
    -43.06014412        -26.91240218        -17.93848890                
     0.000000000         0.000000000         0.000000000                
     0.000000000         0.000000000         0.000000000                
Au            1123                                                      
    -41.26520506        -25.11834299        -17.93848890                
     0.000000000         0.000000000         0.000000000                
     0.000000000         0.000000000         0.000000000                
Au            1124                                                      
    -39.47114587        -26.91240218        -17.93848890                
     0.000000000         0.000000000         0.000000000                
     0.000000000         0.000000000         0.000000000                
Au            1125                                                      
    -39.47114587        -25.11834299        -19.73342796                
     0.000000000         0.000000000         0.000000000                
     0.000000000         0.000000000         0.000000000                
Au            1126                                                      
    -48.44232169        -21.53022461        -17.93848890                
     0.000000000         0.000000000         0.000000000                
     0.000000000         0.000000000         0.000000000                
Au            1127                                                      
    -46.64826250        -23.32428380        -17.93848890                
     0.000000000         0.000000000         0.000000000                
     0.000000000         0.000000000         0.000000000                
Au            1128                                                      
    -39.47114587        -23.32428380        -17.93848890                
     0.000000000         0.000000000         0.000000000                
     0.000000000         0.000000000         0.000000000                
Au            1129                                                      
    -48.44232169        -17.94122636        -17.93848890                
     0.000000000         0.000000000         0.000000000                
     0.000000000         0.000000000         0.000000000                
Au            1130                                                      
    -46.64826250        -19.73616542        -17.93848890                
     0.000000000         0.000000000         0.000000000                
     0.000000000         0.000000000         0.000000000                
Au            1131                                                      
    -46.64826250        -17.94122636        -19.73342796                
     0.000000000         0.000000000         0.000000000                
     0.000000000         0.000000000         0.000000000                
Au            1132                                                      
    -44.85420331        -17.94122636        -17.93848890                
     0.000000000         0.000000000         0.000000000                
     0.000000000         0.000000000         0.000000000                
Au            1133                                                      
    -41.26520506        -17.94122636        -17.93848890                
     0.000000000         0.000000000         0.000000000                
     0.000000000         0.000000000         0.000000000                
Au            1134                                                      
    -39.47114587        -19.73616542        -17.93848890                
     0.000000000         0.000000000         0.000000000                
     0.000000000         0.000000000         0.000000000                
Au            1135                                                      
    -39.47114587        -17.94122636        -19.73342796                
     0.000000000         0.000000000         0.000000000                
     0.000000000         0.000000000         0.000000000                
Au            1136                                                      
    -37.67708668        -26.91240218        -26.90966471                
     0.000000000         0.000000000         0.000000000                
     0.000000000         0.000000000         0.000000000                
Au            1137                                                      
    -37.67708668        -25.11834299        -25.11560552                
     0.000000000         0.000000000         0.000000000                
     0.000000000         0.000000000         0.000000000                
Au            1138                                                      
    -35.88302749        -26.91240218        -25.11560552                
     0.000000000         0.000000000         0.000000000                
     0.000000000         0.000000000         0.000000000                
Au            1139                                                      
    -35.88302749        -25.11834299        -26.90966471                
     0.000000000         0.000000000         0.000000000                
     0.000000000         0.000000000         0.000000000                
Au            1140                                                      
    -34.08896830        -26.91240218        -26.90966471                
     0.000000000         0.000000000         0.000000000                
     0.000000000         0.000000000         0.000000000                
Au            1141                                                      
    -34.08896830        -25.11834299        -25.11560552                
     0.000000000         0.000000000         0.000000000                
     0.000000000         0.000000000         0.000000000                
Au            1142                                                      
    -32.29490912        -26.91240218        -25.11560552                
     0.000000000         0.000000000         0.000000000                
     0.000000000         0.000000000         0.000000000                
Au            1143                                                      
    -32.29490912        -25.11834299        -26.90966471                
     0.000000000         0.000000000         0.000000000                
     0.000000000         0.000000000         0.000000000                
Au            1144                                                      
    -30.49997005        -26.91240218        -26.90966471                
     0.000000000         0.000000000         0.000000000                
     0.000000000         0.000000000         0.000000000                
Au            1145                                                      
    -30.49997005        -25.11834299        -25.11560552                
     0.000000000         0.000000000         0.000000000                
     0.000000000         0.000000000         0.000000000                
Au            1146                                                      
    -28.70591086        -26.91240218        -25.11560552                
     0.000000000         0.000000000         0.000000000                
     0.000000000         0.000000000         0.000000000                
Au            1147                                                      
    -28.70591086        -25.11834299        -26.90966471                
     0.000000000         0.000000000         0.000000000                
     0.000000000         0.000000000         0.000000000                
Au            1148                                                      
    -37.67708668        -23.32428380        -26.90966471                
     0.000000000         0.000000000         0.000000000                
     0.000000000         0.000000000         0.000000000                
Au            1149                                                      
    -37.67708668        -21.53022461        -25.11560552                
     0.000000000         0.000000000         0.000000000                
     0.000000000         0.000000000         0.000000000                
Au            1150                                                      
    -35.88302749        -23.32428380        -25.11560552                
     0.000000000         0.000000000         0.000000000                
     0.000000000         0.000000000         0.000000000                
Au            1151                                                      
    -35.88302749        -21.53022461        -26.90966471                
     0.000000000         0.000000000         0.000000000                
     0.000000000         0.000000000         0.000000000                
Au            1152                                                      
    -28.70591086        -23.32428380        -25.11560552                
     0.000000000         0.000000000         0.000000000                
     0.000000000         0.000000000         0.000000000                
Au            1153                                                      
    -28.70591086        -21.53022461        -26.90966471                
     0.000000000         0.000000000         0.000000000                
     0.000000000         0.000000000         0.000000000                
Au            1154                                                      
    -37.67708668        -19.73616542        -26.90966471                
     0.000000000         0.000000000         0.000000000                
     0.000000000         0.000000000         0.000000000                
Au            1155                                                      
    -37.67708668        -17.94122636        -25.11560552                
     0.000000000         0.000000000         0.000000000                
     0.000000000         0.000000000         0.000000000                
Au            1156                                                      
    -35.88302749        -19.73616542        -25.11560552                
     0.000000000         0.000000000         0.000000000                
     0.000000000         0.000000000         0.000000000                
Au            1157                                                      
    -35.88302749        -17.94122636        -26.90966471                
     0.000000000         0.000000000         0.000000000                
     0.000000000         0.000000000         0.000000000                
Au            1158                                                      
    -34.08896830        -17.94122636        -25.11560552                
     0.000000000         0.000000000         0.000000000                
     0.000000000         0.000000000         0.000000000                
Au            1159                                                      
    -32.29490912        -17.94122636        -26.90966471                
     0.000000000         0.000000000         0.000000000                
     0.000000000         0.000000000         0.000000000                
Au            1160                                                      
    -30.49997005        -17.94122636        -25.11560552                
     0.000000000         0.000000000         0.000000000                
     0.000000000         0.000000000         0.000000000                
Au            1161                                                      
    -28.70591086        -19.73616542        -25.11560552                
     0.000000000         0.000000000         0.000000000                
     0.000000000         0.000000000         0.000000000                
Au            1162                                                      
    -28.70591086        -17.94122636        -26.90966471                
     0.000000000         0.000000000         0.000000000                
     0.000000000         0.000000000         0.000000000                
Au            1163                                                      
    -37.67708668        -26.91240218        -23.32154633                
     0.000000000         0.000000000         0.000000000                
     0.000000000         0.000000000         0.000000000                
Au            1164                                                      
    -37.67708668        -25.11834299        -21.52748715                
     0.000000000         0.000000000         0.000000000                
     0.000000000         0.000000000         0.000000000                
Au            1165                                                      
    -35.88302749        -26.91240218        -21.52748715                
     0.000000000         0.000000000         0.000000000                
     0.000000000         0.000000000         0.000000000                
Au            1166                                                      
    -35.88302749        -25.11834299        -23.32154633                
     0.000000000         0.000000000         0.000000000                
     0.000000000         0.000000000         0.000000000                
Au            1167                                                      
    -28.70591086        -26.91240218        -21.52748715                
     0.000000000         0.000000000         0.000000000                
     0.000000000         0.000000000         0.000000000                
Au            1168                                                      
    -28.70591086        -25.11834299        -23.32154633                
     0.000000000         0.000000000         0.000000000                
     0.000000000         0.000000000         0.000000000                
Au            1169                                                      
    -37.67708668        -17.94122636        -21.52748715                
     0.000000000         0.000000000         0.000000000                
     0.000000000         0.000000000         0.000000000                
Au            1170                                                      
    -35.88302749        -17.94122636        -23.32154633                
     0.000000000         0.000000000         0.000000000                
     0.000000000         0.000000000         0.000000000                
Au            1171                                                      
    -28.70591086        -17.94122636        -23.32154633                
     0.000000000         0.000000000         0.000000000                
     0.000000000         0.000000000         0.000000000                
Au            1172                                                      
    -37.67708668        -26.91240218        -19.73342796                
     0.000000000         0.000000000         0.000000000                
     0.000000000         0.000000000         0.000000000                
Au            1173                                                      
    -37.67708668        -25.11834299        -17.93848890                
     0.000000000         0.000000000         0.000000000                
     0.000000000         0.000000000         0.000000000                
Au            1174                                                      
    -35.88302749        -26.91240218        -17.93848890                
     0.000000000         0.000000000         0.000000000                
     0.000000000         0.000000000         0.000000000                
Au            1175                                                      
    -35.88302749        -25.11834299        -19.73342796                
     0.000000000         0.000000000         0.000000000                
     0.000000000         0.000000000         0.000000000                
Au            1176                                                      
    -34.08896830        -25.11834299        -17.93848890                
     0.000000000         0.000000000         0.000000000                
     0.000000000         0.000000000         0.000000000                
Au            1177                                                      
    -32.29490912        -26.91240218        -17.93848890                
     0.000000000         0.000000000         0.000000000                
     0.000000000         0.000000000         0.000000000                
Au            1178                                                      
    -30.49997005        -25.11834299        -17.93848890                
     0.000000000         0.000000000         0.000000000                
     0.000000000         0.000000000         0.000000000                
Au            1179                                                      
    -28.70591086        -26.91240218        -17.93848890                
     0.000000000         0.000000000         0.000000000                
     0.000000000         0.000000000         0.000000000                
Au            1180                                                      
    -28.70591086        -25.11834299        -19.73342796                
     0.000000000         0.000000000         0.000000000                
     0.000000000         0.000000000         0.000000000                
Au            1181                                                      
    -37.67708668        -21.53022461        -17.93848890                
     0.000000000         0.000000000         0.000000000                
     0.000000000         0.000000000         0.000000000                
Au            1182                                                      
    -35.88302749        -23.32428380        -17.93848890                
     0.000000000         0.000000000         0.000000000                
     0.000000000         0.000000000         0.000000000                
Au            1183                                                      
    -28.70591086        -23.32428380        -17.93848890                
     0.000000000         0.000000000         0.000000000                
     0.000000000         0.000000000         0.000000000                
Au            1184                                                      
    -37.67708668        -17.94122636        -17.93848890                
     0.000000000         0.000000000         0.000000000                
     0.000000000         0.000000000         0.000000000                
Au            1185                                                      
    -35.88302749        -19.73616542        -17.93848890                
     0.000000000         0.000000000         0.000000000                
     0.000000000         0.000000000         0.000000000                
Au            1186                                                      
    -35.88302749        -17.94122636        -19.73342796                
     0.000000000         0.000000000         0.000000000                
     0.000000000         0.000000000         0.000000000                
Au            1187                                                      
    -34.08896830        -17.94122636        -17.93848890                
     0.000000000         0.000000000         0.000000000                
     0.000000000         0.000000000         0.000000000                
Au            1188                                                      
    -30.49997005        -17.94122636        -17.93848890                
     0.000000000         0.000000000         0.000000000                
     0.000000000         0.000000000         0.000000000                
Au            1189                                                      
    -28.70591086        -19.73616542        -17.93848890                
     0.000000000         0.000000000         0.000000000                
     0.000000000         0.000000000         0.000000000                
Au            1190                                                      
    -28.70591086        -17.94122636        -19.73342796                
     0.000000000         0.000000000         0.000000000                
     0.000000000         0.000000000         0.000000000                
Au            1191                                                      
    -26.91185167        -26.91240218        -26.90966471                
     0.000000000         0.000000000         0.000000000                
     0.000000000         0.000000000         0.000000000                
Au            1192                                                      
    -26.91185167        -25.11834299        -25.11560552                
     0.000000000         0.000000000         0.000000000                
     0.000000000         0.000000000         0.000000000                
Au            1193                                                      
    -25.11779248        -26.91240218        -25.11560552                
     0.000000000         0.000000000         0.000000000                
     0.000000000         0.000000000         0.000000000                
Au            1194                                                      
    -25.11779248        -25.11834299        -26.90966471                
     0.000000000         0.000000000         0.000000000                
     0.000000000         0.000000000         0.000000000                
Au            1195                                                      
    -23.32373329        -26.91240218        -26.90966471                
     0.000000000         0.000000000         0.000000000                
     0.000000000         0.000000000         0.000000000                
Au            1196                                                      
    -23.32373329        -25.11834299        -25.11560552                
     0.000000000         0.000000000         0.000000000                
     0.000000000         0.000000000         0.000000000                
Au            1197                                                      
    -21.52967411        -26.91240218        -25.11560552                
     0.000000000         0.000000000         0.000000000                
     0.000000000         0.000000000         0.000000000                
Au            1198                                                      
    -21.52967411        -25.11834299        -26.90966471                
     0.000000000         0.000000000         0.000000000                
     0.000000000         0.000000000         0.000000000                
Au            1199                                                      
    -19.73561492        -26.91240218        -26.90966471                
     0.000000000         0.000000000         0.000000000                
     0.000000000         0.000000000         0.000000000                
Au            1200                                                      
    -19.73561492        -25.11834299        -25.11560552                
     0.000000000         0.000000000         0.000000000                
     0.000000000         0.000000000         0.000000000                
Au            1201                                                      
    -17.94067586        -26.91240218        -25.11560552                
     0.000000000         0.000000000         0.000000000                
     0.000000000         0.000000000         0.000000000                
Au            1202                                                      
    -17.94067586        -25.11834299        -26.90966471                
     0.000000000         0.000000000         0.000000000                
     0.000000000         0.000000000         0.000000000                
Au            1203                                                      
    -26.91185167        -23.32428380        -26.90966471                
     0.000000000         0.000000000         0.000000000                
     0.000000000         0.000000000         0.000000000                
Au            1204                                                      
    -26.91185167        -21.53022461        -25.11560552                
     0.000000000         0.000000000         0.000000000                
     0.000000000         0.000000000         0.000000000                
Au            1205                                                      
    -25.11779248        -23.32428380        -25.11560552                
     0.000000000         0.000000000         0.000000000                
     0.000000000         0.000000000         0.000000000                
Au            1206                                                      
    -25.11779248        -21.53022461        -26.90966471                
     0.000000000         0.000000000         0.000000000                
     0.000000000         0.000000000         0.000000000                
Au            1207                                                      
    -17.94067586        -23.32428380        -25.11560552                
     0.000000000         0.000000000         0.000000000                
     0.000000000         0.000000000         0.000000000                
Au            1208                                                      
    -17.94067586        -21.53022461        -26.90966471                
     0.000000000         0.000000000         0.000000000                
     0.000000000         0.000000000         0.000000000                
Au            1209                                                      
    -26.91185167        -19.73616542        -26.90966471                
     0.000000000         0.000000000         0.000000000                
     0.000000000         0.000000000         0.000000000                
Au            1210                                                      
    -26.91185167        -17.94122636        -25.11560552                
     0.000000000         0.000000000         0.000000000                
     0.000000000         0.000000000         0.000000000                
Au            1211                                                      
    -25.11779248        -19.73616542        -25.11560552                
     0.000000000         0.000000000         0.000000000                
     0.000000000         0.000000000         0.000000000                
Au            1212                                                      
    -25.11779248        -17.94122636        -26.90966471                
     0.000000000         0.000000000         0.000000000                
     0.000000000         0.000000000         0.000000000                
Au            1213                                                      
    -23.32373329        -17.94122636        -25.11560552                
     0.000000000         0.000000000         0.000000000                
     0.000000000         0.000000000         0.000000000                
Au            1214                                                      
    -21.52967411        -17.94122636        -26.90966471                
     0.000000000         0.000000000         0.000000000                
     0.000000000         0.000000000         0.000000000                
Au            1215                                                      
    -19.73561492        -17.94122636        -25.11560552                
     0.000000000         0.000000000         0.000000000                
     0.000000000         0.000000000         0.000000000                
Au            1216                                                      
    -17.94067586        -19.73616542        -25.11560552                
     0.000000000         0.000000000         0.000000000                
     0.000000000         0.000000000         0.000000000                
Au            1217                                                      
    -17.94067586        -17.94122636        -26.90966471                
     0.000000000         0.000000000         0.000000000                
     0.000000000         0.000000000         0.000000000                
Au            1218                                                      
    -26.91185167        -26.91240218        -23.32154633                
     0.000000000         0.000000000         0.000000000                
     0.000000000         0.000000000         0.000000000                
Au            1219                                                      
    -26.91185167        -25.11834299        -21.52748715                
     0.000000000         0.000000000         0.000000000                
     0.000000000         0.000000000         0.000000000                
Au            1220                                                      
    -25.11779248        -26.91240218        -21.52748715                
     0.000000000         0.000000000         0.000000000                
     0.000000000         0.000000000         0.000000000                
Au            1221                                                      
    -25.11779248        -25.11834299        -23.32154633                
     0.000000000         0.000000000         0.000000000                
     0.000000000         0.000000000         0.000000000                
Au            1222                                                      
    -17.94067586        -26.91240218        -21.52748715                
     0.000000000         0.000000000         0.000000000                
     0.000000000         0.000000000         0.000000000                
Au            1223                                                      
    -17.94067586        -25.11834299        -23.32154633                
     0.000000000         0.000000000         0.000000000                
     0.000000000         0.000000000         0.000000000                
Au            1224                                                      
    -26.91185167        -17.94122636        -21.52748715                
     0.000000000         0.000000000         0.000000000                
     0.000000000         0.000000000         0.000000000                
Au            1225                                                      
    -25.11779248        -17.94122636        -23.32154633                
     0.000000000         0.000000000         0.000000000                
     0.000000000         0.000000000         0.000000000                
Au            1226                                                      
    -17.94067586        -17.94122636        -23.32154633                
     0.000000000         0.000000000         0.000000000                
     0.000000000         0.000000000         0.000000000                
Au            1227                                                      
    -26.91185167        -26.91240218        -19.73342796                
     0.000000000         0.000000000         0.000000000                
     0.000000000         0.000000000         0.000000000                
Au            1228                                                      
    -26.91185167        -25.11834299        -17.93848890                
     0.000000000         0.000000000         0.000000000                
     0.000000000         0.000000000         0.000000000                
Au            1229                                                      
    -25.11779248        -26.91240218        -17.93848890                
     0.000000000         0.000000000         0.000000000                
     0.000000000         0.000000000         0.000000000                
Au            1230                                                      
    -25.11779248        -25.11834299        -19.73342796                
     0.000000000         0.000000000         0.000000000                
     0.000000000         0.000000000         0.000000000                
Au            1231                                                      
    -23.32373329        -25.11834299        -17.93848890                
     0.000000000         0.000000000         0.000000000                
     0.000000000         0.000000000         0.000000000                
Au            1232                                                      
    -21.52967411        -26.91240218        -17.93848890                
     0.000000000         0.000000000         0.000000000                
     0.000000000         0.000000000         0.000000000                
Au            1233                                                      
    -19.73561492        -25.11834299        -17.93848890                
     0.000000000         0.000000000         0.000000000                
     0.000000000         0.000000000         0.000000000                
Au            1234                                                      
    -17.94067586        -26.91240218        -17.93848890                
     0.000000000         0.000000000         0.000000000                
     0.000000000         0.000000000         0.000000000                
Au            1235                                                      
    -17.94067586        -25.11834299        -19.73342796                
     0.000000000         0.000000000         0.000000000                
     0.000000000         0.000000000         0.000000000                
Au            1236                                                      
    -26.91185167        -21.53022461        -17.93848890                
     0.000000000         0.000000000         0.000000000                
     0.000000000         0.000000000         0.000000000                
Au            1237                                                      
    -25.11779248        -23.32428380        -17.93848890                
     0.000000000         0.000000000         0.000000000                
     0.000000000         0.000000000         0.000000000                
Au            1238                                                      
    -17.94067586        -23.32428380        -17.93848890                
     0.000000000         0.000000000         0.000000000                
     0.000000000         0.000000000         0.000000000                
Au            1239                                                      
    -26.91185167        -17.94122636        -17.93848890                
     0.000000000         0.000000000         0.000000000                
     0.000000000         0.000000000         0.000000000                
Au            1240                                                      
    -25.11779248        -19.73616542        -17.93848890                
     0.000000000         0.000000000         0.000000000                
     0.000000000         0.000000000         0.000000000                
Au            1241                                                      
    -25.11779248        -17.94122636        -19.73342796                
     0.000000000         0.000000000         0.000000000                
     0.000000000         0.000000000         0.000000000                
Au            1242                                                      
    -23.32373329        -17.94122636        -17.93848890                
     0.000000000         0.000000000         0.000000000                
     0.000000000         0.000000000         0.000000000                
Au            1243                                                      
    -19.73561492        -17.94122636        -17.93848890                
     0.000000000         0.000000000         0.000000000                
     0.000000000         0.000000000         0.000000000                
Au            1244                                                      
    -17.94067586        -19.73616542        -17.93848890                
     0.000000000         0.000000000         0.000000000                
     0.000000000         0.000000000         0.000000000                
Au            1245                                                      
    -17.94067586        -17.94122636        -19.73342796                
     0.000000000         0.000000000         0.000000000                
     0.000000000         0.000000000         0.000000000                
Au            1246                                                      
    -16.14661666        -48.44287220        -48.44013473                
     0.000000000         0.000000000         0.000000000                
     0.000000000         0.000000000         0.000000000                
Au            1247                                                      
    -16.14661666        -46.64881301        -46.64607554                
     0.000000000         0.000000000         0.000000000                
     0.000000000         0.000000000         0.000000000                
Au            1248                                                      
    -14.35255747        -48.44287220        -46.64607554                
     0.000000000         0.000000000         0.000000000                
     0.000000000         0.000000000         0.000000000                
Au            1249                                                      
    -14.35255747        -46.64881301        -48.44013473                
     0.000000000         0.000000000         0.000000000                
     0.000000000         0.000000000         0.000000000                
Au            1250                                                      
    -12.55849828        -48.44287220        -48.44013473                
     0.000000000         0.000000000         0.000000000                
     0.000000000         0.000000000         0.000000000                
Au            1251                                                      
    -12.55849828        -46.64881301        -46.64607554                
     0.000000000         0.000000000         0.000000000                
     0.000000000         0.000000000         0.000000000                
Au            1252                                                      
    -10.76443910        -48.44287220        -46.64607554                
     0.000000000         0.000000000         0.000000000                
     0.000000000         0.000000000         0.000000000                
Au            1253                                                      
    -10.76443910        -46.64881301        -48.44013473                
     0.000000000         0.000000000         0.000000000                
     0.000000000         0.000000000         0.000000000                
Au            1254                                                      
    -8.970379907        -48.44287220        -48.44013473                
     0.000000000         0.000000000         0.000000000                
     0.000000000         0.000000000         0.000000000                
Au            1255                                                      
    -8.970379907        -46.64881301        -46.64607554                
     0.000000000         0.000000000         0.000000000                
     0.000000000         0.000000000         0.000000000                
Au            1256                                                      
    -7.176320717        -48.44287220        -46.64607554                
     0.000000000         0.000000000         0.000000000                
     0.000000000         0.000000000         0.000000000                
Au            1257                                                      
    -7.176320717        -46.64881301        -48.44013473                
     0.000000000         0.000000000         0.000000000                
     0.000000000         0.000000000         0.000000000                
Au            1258                                                      
    -16.14661666        -44.85475382        -48.44013473                
     0.000000000         0.000000000         0.000000000                
     0.000000000         0.000000000         0.000000000                
Au            1259                                                      
    -16.14661666        -43.06069462        -46.64607554                
     0.000000000         0.000000000         0.000000000                
     0.000000000         0.000000000         0.000000000                
Au            1260                                                      
    -14.35255747        -44.85475382        -46.64607554                
     0.000000000         0.000000000         0.000000000                
     0.000000000         0.000000000         0.000000000                
Au            1261                                                      
    -14.35255747        -43.06069462        -48.44013473                
     0.000000000         0.000000000         0.000000000                
     0.000000000         0.000000000         0.000000000                
Au            1262                                                      
    -7.176320717        -44.85475382        -46.64607554                
     0.000000000         0.000000000         0.000000000                
     0.000000000         0.000000000         0.000000000                
Au            1263                                                      
    -7.176320717        -43.06069462        -48.44013473                
     0.000000000         0.000000000         0.000000000                
     0.000000000         0.000000000         0.000000000                
Au            1264                                                      
    -16.14661666        -41.26575556        -48.44013473                
     0.000000000         0.000000000         0.000000000                
     0.000000000         0.000000000         0.000000000                
Au            1265                                                      
    -16.14661666        -39.47169637        -46.64607554                
     0.000000000         0.000000000         0.000000000                
     0.000000000         0.000000000         0.000000000                
Au            1266                                                      
    -14.35255747        -41.26575556        -46.64607554                
     0.000000000         0.000000000         0.000000000                
     0.000000000         0.000000000         0.000000000                
Au            1267                                                      
    -14.35255747        -39.47169637        -48.44013473                
     0.000000000         0.000000000         0.000000000                
     0.000000000         0.000000000         0.000000000                
Au            1268                                                      
    -12.55849828        -39.47169637        -46.64607554                
     0.000000000         0.000000000         0.000000000                
     0.000000000         0.000000000         0.000000000                
Au            1269                                                      
    -10.76443910        -39.47169637        -48.44013473                
     0.000000000         0.000000000         0.000000000                
     0.000000000         0.000000000         0.000000000                
Au            1270                                                      
    -8.970379907        -39.47169637        -46.64607554                
     0.000000000         0.000000000         0.000000000                
     0.000000000         0.000000000         0.000000000                
Au            1271                                                      
    -7.176320717        -41.26575556        -46.64607554                
     0.000000000         0.000000000         0.000000000                
     0.000000000         0.000000000         0.000000000                
Au            1272                                                      
    -7.176320717        -39.47169637        -48.44013473                
     0.000000000         0.000000000         0.000000000                
     0.000000000         0.000000000         0.000000000                
Au            1273                                                      
    -16.14661666        -48.44287220        -44.85201635                
     0.000000000         0.000000000         0.000000000                
     0.000000000         0.000000000         0.000000000                
Au            1274                                                      
    -16.14661666        -46.64881301        -43.05795716                
     0.000000000         0.000000000         0.000000000                
     0.000000000         0.000000000         0.000000000                
Au            1275                                                      
    -14.35255747        -48.44287220        -43.05795716                
     0.000000000         0.000000000         0.000000000                
     0.000000000         0.000000000         0.000000000                
Au            1276                                                      
    -14.35255747        -46.64881301        -44.85201635                
     0.000000000         0.000000000         0.000000000                
     0.000000000         0.000000000         0.000000000                
Au            1277                                                      
    -7.176320717        -48.44287220        -43.05795716                
     0.000000000         0.000000000         0.000000000                
     0.000000000         0.000000000         0.000000000                
Au            1278                                                      
    -7.176320717        -46.64881301        -44.85201635                
     0.000000000         0.000000000         0.000000000                
     0.000000000         0.000000000         0.000000000                
Au            1279                                                      
    -16.14661666        -39.47169637        -43.05795716                
     0.000000000         0.000000000         0.000000000                
     0.000000000         0.000000000         0.000000000                
Au            1280                                                      
    -14.35255747        -39.47169637        -44.85201635                
     0.000000000         0.000000000         0.000000000                
     0.000000000         0.000000000         0.000000000                
Au            1281                                                      
    -7.176320717        -39.47169637        -44.85201635                
     0.000000000         0.000000000         0.000000000                
     0.000000000         0.000000000         0.000000000                
Au            1282                                                      
    -16.14661666        -48.44287220        -41.26301810                
     0.000000000         0.000000000         0.000000000                
     0.000000000         0.000000000         0.000000000                
Au            1283                                                      
    -16.14661666        -46.64881301        -39.46895891                
     0.000000000         0.000000000         0.000000000                
     0.000000000         0.000000000         0.000000000                
Au            1284                                                      
    -14.35255747        -48.44287220        -39.46895891                
     0.000000000         0.000000000         0.000000000                
     0.000000000         0.000000000         0.000000000                
Au            1285                                                      
    -14.35255747        -46.64881301        -41.26301810                
     0.000000000         0.000000000         0.000000000                
     0.000000000         0.000000000         0.000000000                
Au            1286                                                      
    -12.55849828        -46.64881301        -39.46895891                
     0.000000000         0.000000000         0.000000000                
     0.000000000         0.000000000         0.000000000                
Au            1287                                                      
    -10.76443910        -48.44287220        -39.46895891                
     0.000000000         0.000000000         0.000000000                
     0.000000000         0.000000000         0.000000000                
Au            1288                                                      
    -8.970379907        -46.64881301        -39.46895891                
     0.000000000         0.000000000         0.000000000                
     0.000000000         0.000000000         0.000000000                
Au            1289                                                      
    -7.176320717        -48.44287220        -39.46895891                
     0.000000000         0.000000000         0.000000000                
     0.000000000         0.000000000         0.000000000                
Au            1290                                                      
    -7.176320717        -46.64881301        -41.26301810                
     0.000000000         0.000000000         0.000000000                
     0.000000000         0.000000000         0.000000000                
Au            1291                                                      
    -16.14661666        -43.06069462        -39.46895891                
     0.000000000         0.000000000         0.000000000                
     0.000000000         0.000000000         0.000000000                
Au            1292                                                      
    -14.35255747        -44.85475382        -39.46895891                
     0.000000000         0.000000000         0.000000000                
     0.000000000         0.000000000         0.000000000                
Au            1293                                                      
    -7.176320717        -44.85475382        -39.46895891                
     0.000000000         0.000000000         0.000000000                
     0.000000000         0.000000000         0.000000000                
Au            1294                                                      
    -16.14661666        -39.47169637        -39.46895891                
     0.000000000         0.000000000         0.000000000                
     0.000000000         0.000000000         0.000000000                
Au            1295                                                      
    -14.35255747        -41.26575556        -39.46895891                
     0.000000000         0.000000000         0.000000000                
     0.000000000         0.000000000         0.000000000                
Au            1296                                                      
    -14.35255747        -39.47169637        -41.26301810                
     0.000000000         0.000000000         0.000000000                
     0.000000000         0.000000000         0.000000000                
Au            1297                                                      
    -12.55849828        -39.47169637        -39.46895891                
     0.000000000         0.000000000         0.000000000                
     0.000000000         0.000000000         0.000000000                
Au            1298                                                      
    -8.970379907        -39.47169637        -39.46895891                
     0.000000000         0.000000000         0.000000000                
     0.000000000         0.000000000         0.000000000                
Au            1299                                                      
    -7.176320717        -41.26575556        -39.46895891                
     0.000000000         0.000000000         0.000000000                
     0.000000000         0.000000000         0.000000000                
Au            1300                                                      
    -7.176320717        -39.47169637        -41.26301810                
     0.000000000         0.000000000         0.000000000                
     0.000000000         0.000000000         0.000000000                
Au            1301                                                      
    -5.381381656        -48.44287220        -48.44013473                
     0.000000000         0.000000000         0.000000000                
     0.000000000         0.000000000         0.000000000                
Au            1302                                                      
    -5.381381656        -46.64881301        -46.64607554                
     0.000000000         0.000000000         0.000000000                
     0.000000000         0.000000000         0.000000000                
Au            1303                                                      
    -3.587322466        -48.44287220        -46.64607554                
     0.000000000         0.000000000         0.000000000                
     0.000000000         0.000000000         0.000000000                
Au            1304                                                      
    -3.587322466        -46.64881301        -48.44013473                
     0.000000000         0.000000000         0.000000000                
     0.000000000         0.000000000         0.000000000                
Au            1305                                                      
    -1.793263277        -48.44287220        -48.44013473                
     0.000000000         0.000000000         0.000000000                
     0.000000000         0.000000000         0.000000000                
Au            1306                                                      
    -1.793263277        -46.64881301        -46.64607554                
     0.000000000         0.000000000         0.000000000                
     0.000000000         0.000000000         0.000000000                
Au            1307                                                      
    0.7959118320E-03    -48.44287220        -46.64607554                
     0.000000000         0.000000000         0.000000000                
     0.000000000         0.000000000         0.000000000                
Au            1308                                                      
    0.7959118320E-03    -46.64881301        -48.44013473                
     0.000000000         0.000000000         0.000000000                
     0.000000000         0.000000000         0.000000000                
Au            1309                                                      
     1.794855101        -48.44287220        -48.44013473                
     0.000000000         0.000000000         0.000000000                
     0.000000000         0.000000000         0.000000000                
Au            1310                                                      
     1.794855101        -46.64881301        -46.64607554                
     0.000000000         0.000000000         0.000000000                
     0.000000000         0.000000000         0.000000000                
Au            1311                                                      
     3.588914290        -48.44287220        -46.64607554                
     0.000000000         0.000000000         0.000000000                
     0.000000000         0.000000000         0.000000000                
Au            1312                                                      
     3.588914290        -46.64881301        -48.44013473                
     0.000000000         0.000000000         0.000000000                
     0.000000000         0.000000000         0.000000000                
Au            1313                                                      
    -5.381381656        -44.85475382        -48.44013473                
     0.000000000         0.000000000         0.000000000                
     0.000000000         0.000000000         0.000000000                
Au            1314                                                      
    -5.381381656        -43.06069462        -46.64607554                
     0.000000000         0.000000000         0.000000000                
     0.000000000         0.000000000         0.000000000                
Au            1315                                                      
    -3.587322466        -44.85475382        -46.64607554                
     0.000000000         0.000000000         0.000000000                
     0.000000000         0.000000000         0.000000000                
Au            1316                                                      
    -3.587322466        -43.06069462        -48.44013473                
     0.000000000         0.000000000         0.000000000                
     0.000000000         0.000000000         0.000000000                
Au            1317                                                      
     3.588914290        -44.85475382        -46.64607554                
     0.000000000         0.000000000         0.000000000                
     0.000000000         0.000000000         0.000000000                
Au            1318                                                      
     3.588914290        -43.06069462        -48.44013473                
     0.000000000         0.000000000         0.000000000                
     0.000000000         0.000000000         0.000000000                
Au            1319                                                      
    -5.381381656        -41.26575556        -48.44013473                
     0.000000000         0.000000000         0.000000000                
     0.000000000         0.000000000         0.000000000                
Au            1320                                                      
    -5.381381656        -39.47169637        -46.64607554                
     0.000000000         0.000000000         0.000000000                
     0.000000000         0.000000000         0.000000000                
Au            1321                                                      
    -3.587322466        -41.26575556        -46.64607554                
     0.000000000         0.000000000         0.000000000                
     0.000000000         0.000000000         0.000000000                
Au            1322                                                      
    -3.587322466        -39.47169637        -48.44013473                
     0.000000000         0.000000000         0.000000000                
     0.000000000         0.000000000         0.000000000                
Au            1323                                                      
    -1.793263277        -39.47169637        -46.64607554                
     0.000000000         0.000000000         0.000000000                
     0.000000000         0.000000000         0.000000000                
Au            1324                                                      
    0.7959118320E-03    -39.47169637        -48.44013473                
     0.000000000         0.000000000         0.000000000                
     0.000000000         0.000000000         0.000000000                
Au            1325                                                      
     1.794855101        -39.47169637        -46.64607554                
     0.000000000         0.000000000         0.000000000                
     0.000000000         0.000000000         0.000000000                
Au            1326                                                      
     3.588914290        -41.26575556        -46.64607554                
     0.000000000         0.000000000         0.000000000                
     0.000000000         0.000000000         0.000000000                
Au            1327                                                      
     3.588914290        -39.47169637        -48.44013473                
     0.000000000         0.000000000         0.000000000                
     0.000000000         0.000000000         0.000000000                
Au            1328                                                      
    -5.381381656        -48.44287220        -44.85201635                
     0.000000000         0.000000000         0.000000000                
     0.000000000         0.000000000         0.000000000                
Au            1329                                                      
    -5.381381656        -46.64881301        -43.05795716                
     0.000000000         0.000000000         0.000000000                
     0.000000000         0.000000000         0.000000000                
Au            1330                                                      
    -3.587322466        -48.44287220        -43.05795716                
     0.000000000         0.000000000         0.000000000                
     0.000000000         0.000000000         0.000000000                
Au            1331                                                      
    -3.587322466        -46.64881301        -44.85201635                
     0.000000000         0.000000000         0.000000000                
     0.000000000         0.000000000         0.000000000                
Au            1332                                                      
     3.588914290        -48.44287220        -43.05795716                
     0.000000000         0.000000000         0.000000000                
     0.000000000         0.000000000         0.000000000                
Au            1333                                                      
     3.588914290        -46.64881301        -44.85201635                
     0.000000000         0.000000000         0.000000000                
     0.000000000         0.000000000         0.000000000                
Au            1334                                                      
    -5.381381656        -39.47169637        -43.05795716                
     0.000000000         0.000000000         0.000000000                
     0.000000000         0.000000000         0.000000000                
Au            1335                                                      
    -3.587322466        -39.47169637        -44.85201635                
     0.000000000         0.000000000         0.000000000                
     0.000000000         0.000000000         0.000000000                
Au            1336                                                      
     3.588914290        -39.47169637        -44.85201635                
     0.000000000         0.000000000         0.000000000                
     0.000000000         0.000000000         0.000000000                
Au            1337                                                      
    -5.381381656        -48.44287220        -41.26301810                
     0.000000000         0.000000000         0.000000000                
     0.000000000         0.000000000         0.000000000                
Au            1338                                                      
    -5.381381656        -46.64881301        -39.46895891                
     0.000000000         0.000000000         0.000000000                
     0.000000000         0.000000000         0.000000000                
Au            1339                                                      
    -3.587322466        -48.44287220        -39.46895891                
     0.000000000         0.000000000         0.000000000                
     0.000000000         0.000000000         0.000000000                
Au            1340                                                      
    -3.587322466        -46.64881301        -41.26301810                
     0.000000000         0.000000000         0.000000000                
     0.000000000         0.000000000         0.000000000                
Au            1341                                                      
    -1.793263277        -46.64881301        -39.46895891                
     0.000000000         0.000000000         0.000000000                
     0.000000000         0.000000000         0.000000000                
Au            1342                                                      
    0.7959118320E-03    -48.44287220        -39.46895891                
     0.000000000         0.000000000         0.000000000                
     0.000000000         0.000000000         0.000000000                
Au            1343                                                      
     1.794855101        -46.64881301        -39.46895891                
     0.000000000         0.000000000         0.000000000                
     0.000000000         0.000000000         0.000000000                
Au            1344                                                      
     3.588914290        -48.44287220        -39.46895891                
     0.000000000         0.000000000         0.000000000                
     0.000000000         0.000000000         0.000000000                
Au            1345                                                      
     3.588914290        -46.64881301        -41.26301810                
     0.000000000         0.000000000         0.000000000                
     0.000000000         0.000000000         0.000000000                
Au            1346                                                      
    -5.381381656        -43.06069462        -39.46895891                
     0.000000000         0.000000000         0.000000000                
     0.000000000         0.000000000         0.000000000                
Au            1347                                                      
    -3.587322466        -44.85475382        -39.46895891                
     0.000000000         0.000000000         0.000000000                
     0.000000000         0.000000000         0.000000000                
Au            1348                                                      
     3.588914290        -44.85475382        -39.46895891                
     0.000000000         0.000000000         0.000000000                
     0.000000000         0.000000000         0.000000000                
Au            1349                                                      
    -5.381381656        -39.47169637        -39.46895891                
     0.000000000         0.000000000         0.000000000                
     0.000000000         0.000000000         0.000000000                
Au            1350                                                      
    -3.587322466        -41.26575556        -39.46895891                
     0.000000000         0.000000000         0.000000000                
     0.000000000         0.000000000         0.000000000                
Au            1351                                                      
    -3.587322466        -39.47169637        -41.26301810                
     0.000000000         0.000000000         0.000000000                
     0.000000000         0.000000000         0.000000000                
Au            1352                                                      
    -1.793263277        -39.47169637        -39.46895891                
     0.000000000         0.000000000         0.000000000                
     0.000000000         0.000000000         0.000000000                
Au            1353                                                      
     1.794855101        -39.47169637        -39.46895891                
     0.000000000         0.000000000         0.000000000                
     0.000000000         0.000000000         0.000000000                
Au            1354                                                      
     3.588914290        -41.26575556        -39.46895891                
     0.000000000         0.000000000         0.000000000                
     0.000000000         0.000000000         0.000000000                
Au            1355                                                      
     3.588914290        -39.47169637        -41.26301810                
     0.000000000         0.000000000         0.000000000                
     0.000000000         0.000000000         0.000000000                
Au            1356                                                      
     5.383853352        -48.44287220        -48.44013473                
     0.000000000         0.000000000         0.000000000                
     0.000000000         0.000000000         0.000000000                
Au            1357                                                      
     5.383853352        -46.64881301        -46.64607554                
     0.000000000         0.000000000         0.000000000                
     0.000000000         0.000000000         0.000000000                
Au            1358                                                      
     7.177912541        -48.44287220        -46.64607554                
     0.000000000         0.000000000         0.000000000                
     0.000000000         0.000000000         0.000000000                
Au            1359                                                      
     7.177912541        -46.64881301        -48.44013473                
     0.000000000         0.000000000         0.000000000                
     0.000000000         0.000000000         0.000000000                
Au            1360                                                      
     8.971971731        -48.44287220        -48.44013473                
     0.000000000         0.000000000         0.000000000                
     0.000000000         0.000000000         0.000000000                
Au            1361                                                      
     8.971971731        -46.64881301        -46.64607554                
     0.000000000         0.000000000         0.000000000                
     0.000000000         0.000000000         0.000000000                
Au            1362                                                      
     10.76603092        -48.44287220        -46.64607554                
     0.000000000         0.000000000         0.000000000                
     0.000000000         0.000000000         0.000000000                
Au            1363                                                      
     10.76603092        -46.64881301        -48.44013473                
     0.000000000         0.000000000         0.000000000                
     0.000000000         0.000000000         0.000000000                
Au            1364                                                      
     12.56009011        -48.44287220        -48.44013473                
     0.000000000         0.000000000         0.000000000                
     0.000000000         0.000000000         0.000000000                
Au            1365                                                      
     12.56009011        -46.64881301        -46.64607554                
     0.000000000         0.000000000         0.000000000                
     0.000000000         0.000000000         0.000000000                
Au            1366                                                      
     14.35414930        -48.44287220        -46.64607554                
     0.000000000         0.000000000         0.000000000                
     0.000000000         0.000000000         0.000000000                
Au            1367                                                      
     14.35414930        -46.64881301        -48.44013473                
     0.000000000         0.000000000         0.000000000                
     0.000000000         0.000000000         0.000000000                
Au            1368                                                      
     5.383853352        -44.85475382        -48.44013473                
     0.000000000         0.000000000         0.000000000                
     0.000000000         0.000000000         0.000000000                
Au            1369                                                      
     5.383853352        -43.06069462        -46.64607554
[truncated: 51,847,375 more chars]
