# Supplementary material for: Effects of Size and Porosity on the Hydrophobicity of Hierarchical Nanoparticles
Source: Nano Lett. 2025 Feb 17;25(8):3351–6. doi: 10.1021/acs.nanolett.5c00058 (PMC11869358; doi:10.1021/acs.nanolett.5c00058)
Supplement: Supplementary file 3 — nl5c00058_si_003.zip [file nl5c00058_si_003.zip › CONTROL]

integrate velocity verlet
#restart
no index
temperature     300.0
pressure      2.0
ensemble npt hoover 0.5 1.
#ensemble nvt hoover 0.5 
steps           22000000
equilibration   20000

scale           5 
print         5000  
stack         5000 
stats         5000  
traj        20000  20000  0


timestep         1.0E-3
cutoff           9.
ewald precision  1.0E-6

job time     23600000.0
close time       190.00

finish
